# Supplementary material for: Clinical and economic burden of surgical site infections in inpatient care in Germany: A retrospective, cross-sectional analysis from 79 hospitals
Source: PLoS One. 2022 Dec 28;17(12):e0275970. doi: 10.1371/journal.pone.0275970 (PMC9797083; doi:10.1371/journal.pone.0275970)
Supplement: S1 Table — (XLSX) [file pone.0275970.s001.xlsx]

## Sheet: Supplemental Table 1
procedure type	procedure (group)	procedure	code (OPS)	description (Rough translation by Google Translate / DeepL)
Cardiac surgery	Coronary Artery Bypass Graft (CABG)	Coronary artery bypass graft (CABG) / open	5-361	Applying an aortocoronary bypass
Cardiac surgery	Coronary Artery Bypass Graft (CABG)	Coronary artery bypass graft (CABG) / open	5-362	Applying an aortocoronar bypass by minimally invasive technique
Cardiac surgery	Coronary Artery Bypass Graft (CABG)	Coronary Artery Bypass Graft (CABG): With autogenous arteries / endoscopic	5-362.23	Applying an aortocoronar bypass by minimally invasive technique: Bypass single, by endoscopy: With autogenous arteries
Cardiac surgery	Coronary Artery Bypass Graft (CABG)	Coronary Artery Bypass Graft (CABG): With autogenous arteries / endoscopic	5-362.53	Applying an aortocoronar bypass by minimally invasive technique: Bypass twofold, by endoscopy: With autogenous arteries
Cardiac surgery	Coronary Artery Bypass Graft (CABG)	Coronary Artery Bypass Graft (CABG): With autogenous arteries / endoscopic	5-362.83	Applying an aortocoronar bypass by minimally invasive technique: Bypass triple, by endoscopy: With autogenous arteries
Cardiac surgery	Coronary Artery Bypass Graft (CABG)	Coronary Artery Bypass Graft (CABG): With autogenous arteries / endoscopic	5-362.b3	Applying an aortocoronar bypass by minimally invasive technique: Bypass fourfold, by endoscopy: With autogenous arteries
Cardiac surgery	Coronary Artery Bypass Graft (CABG)	Coronary Artery Bypass Graft (CABG): With autogenous arteries / open	5-361.03	Applying an aortocoronary bypass: Bypass single: With autogenous arteries
Cardiac surgery	Coronary Artery Bypass Graft (CABG)	Coronary Artery Bypass Graft (CABG): With autogenous arteries / open	5-361.13	Applying an aortocoronary bypass: Bypass twofold: With autogenous arteries
Cardiac surgery	Coronary Artery Bypass Graft (CABG)	Coronary Artery Bypass Graft (CABG): With autogenous arteries / open	5-361.23	Applying an aortocoronary bypass: Bypass triple: With autogenous arteries
Cardiac surgery	Coronary Artery Bypass Graft (CABG)	Coronary Artery Bypass Graft (CABG): With autogenous arteries / open	5-361.33	Applying an aortocoronary bypass: Bypass fourfold: With autogenous arteries
Cardiac surgery	Coronary Artery Bypass Graft (CABG)	Coronary Artery Bypass Graft (CABG): With autogenous arteries / open	5-361.43	Applying an aortocoronary bypass: Bypass fivefold: With autogenous arteries
Cardiac surgery	Coronary Artery Bypass Graft (CABG)	Coronary Artery Bypass Graft (CABG): With autogenous arteries / open	5-361.53	Applying an aortocoronary bypass: Bypass six times or more: With autogenous arteries
Cardiac surgery	Coronary Artery Bypass Graft (CABG)	Coronary Artery Bypass Graft (CABG): With autogenous arteries / open	5-362.03	Applying an aortocoronar bypass by minimally invasive technique: Bypass single, by sternotomy: With autogenous arteries
Cardiac surgery	Coronary Artery Bypass Graft (CABG)	Coronary Artery Bypass Graft (CABG): With autogenous arteries / open	5-362.33	Applying an aortocoronar bypass by minimally invasive technique: Bypass twofold, by sternotomy: With autogenous arteries
Cardiac surgery	Coronary Artery Bypass Graft (CABG)	Coronary Artery Bypass Graft (CABG): With autogenous arteries / open	5-362.63	Applying an aortocoronar bypass by minimally invasive technique: Bypass triple, by sternotomy: With autogenous arteries
Cardiac surgery	Coronary Artery Bypass Graft (CABG)	Coronary Artery Bypass Graft (CABG): With autogenous arteries / open	5-362.93	Applying an aortocoronar bypass by minimally invasive technique: Bypass fourfold, by sternotomy: With autogenous arteries
Cardiac surgery	Coronary Artery Bypass Graft (CABG)	Coronary Artery Bypass Graft (CABG): With autogenous arteries / open	5-362.c3	Applying an aortocoronar bypass by minimally invasive technique: Bypass fivefold, by sternotomy: With autogenous arteries
Cardiac surgery	Coronary Artery Bypass Graft (CABG)	Coronary Artery Bypass Graft (CABG): With autogenous arteries / open	5-362.f3	Applying an aortocoronar bypass by minimally invasive technique: Bypass six times or more, by sternotomy: With autogenous arteries
Cardiac surgery	Coronary Artery Bypass Graft (CABG)	Coronary Artery Bypass Graft (CABG): With Autogenous Arteries / Thoracotomy	5-362.13	Applying an aortocoronar bypass by minimally invasive technique: Bypass single, by thoracotomy: With autogenous arteries
Cardiac surgery	Coronary Artery Bypass Graft (CABG)	Coronary Artery Bypass Graft (CABG): With Autogenous Arteries / Thoracotomy	5-362.43	Applying an aortocoronar bypass by minimally invasive technique:Bypass twofold, by thoracotomy: With autogenous arteries
Cardiac surgery	Coronary Artery Bypass Graft (CABG)	Coronary Artery Bypass Graft (CABG): With Autogenous Arteries / Thoracotomy	5-362.73	Applying an aortocoronar bypass by minimally invasive technique: Bypass triple, by thoracotomy: With autogenous arteries
Cardiac surgery	Coronary Artery Bypass Graft (CABG)	Coronary Artery Bypass Graft (CABG): With Autogenous Arteries / Thoracotomy	5-362.a3	Applying an aortocoronar bypass by minimally invasive technique: Bypass fourfold, by thoracotomy: With autogenous arteries
Cardiac surgery	Coronary Artery Bypass Graft (CABG)	Coronary Artery Bypass Graft (CABG): With Autogenous Arteries / Thoracotomy	5-362.d3	Applying an aortocoronar bypass by minimally invasive technique: Bypass fivefold, by thoracotomy: With autogenous arteries
Cardiac surgery	Coronary Artery Bypass Graft (CABG)	Coronary Artery Bypass Graft (CABG): With autogenous veins / endoscopic	5-362.21	Applying an aortocoronar bypass by minimally invasive technique: Bypass single, by endoscopy: With autogenous veins
Cardiac surgery	Coronary Artery Bypass Graft (CABG)	Coronary Artery Bypass Graft (CABG): With autogenous veins / endoscopic	5-362.51	Applying an aortocoronar bypass by minimally invasive technique: Bypass twofold, by endoscopy: With autogenous veins
Cardiac surgery	Coronary Artery Bypass Graft (CABG)	Coronary Artery Bypass Graft (CABG): With autogenous veins / endoscopic	5-362.57	Applying an aortocoronar bypass by minimally invasive technique: Bypass twofold, by endoscopy: With autogenous veins without external stabilization network
Cardiac surgery	Coronary Artery Bypass Graft (CABG)	Coronary Artery Bypass Graft (CABG): With autogenous veins / endoscopic	5-362.81	Applying an aortocoronar bypass by minimally invasive technique: Bypass triple, by endoscopy: With autogenous veins
Cardiac surgery	Coronary Artery Bypass Graft (CABG)	Coronary Artery Bypass Graft (CABG): With autogenous veins / endoscopic	5-362.b7	Applying an aortocoronar bypass by minimally invasive technique: Bypass fourfold, by endoscopy: With autogenous veins without external stabilization network
Cardiac surgery	Coronary Artery Bypass Graft (CABG)	Coronary Artery Bypass Graft (CABG): With autogenous veins / open	5-361.01	Applying an aortocoronary bypass: Bypass single: With autogenous veins
Cardiac surgery	Coronary Artery Bypass Graft (CABG)	Coronary Artery Bypass Graft (CABG): With autogenous veins / open	5-361.07	Applying an aortocoronary bypass: Bypass single: With autogenous veins without external stabilization network
Cardiac surgery	Coronary Artery Bypass Graft (CABG)	Coronary Artery Bypass Graft (CABG): With autogenous veins / open	5-361.08	Applying an aortocoronary bypass: Bypass single: With autogenous veins with external stabilization network
Cardiac surgery	Coronary Artery Bypass Graft (CABG)	Coronary Artery Bypass Graft (CABG): With autogenous veins / open	5-361.11	Applying an aortocoronary bypass: Bypass twofold: With autogenous veins
Cardiac surgery	Coronary Artery Bypass Graft (CABG)	Coronary Artery Bypass Graft (CABG): With autogenous veins / open	5-361.17	Applying an aortocoronary bypass: Bypass twofold: With autogenous veins without external stabilization network
Cardiac surgery	Coronary Artery Bypass Graft (CABG)	Coronary Artery Bypass Graft (CABG): With autogenous veins / open	5-361.18	Applying an aortocoronary bypass: Bypass twofold: With autogenous veins with external stabilization network
Cardiac surgery	Coronary Artery Bypass Graft (CABG)	Coronary Artery Bypass Graft (CABG): With autogenous veins / open	5-361.21	Applying an aortocoronary bypass: Bypass triple: With autogenous veins
Cardiac surgery	Coronary Artery Bypass Graft (CABG)	Coronary Artery Bypass Graft (CABG): With autogenous veins / open	5-361.27	Applying an aortocoronary bypass: Bypass triple: With autogenous veins without external stabilization network
Cardiac surgery	Coronary Artery Bypass Graft (CABG)	Coronary Artery Bypass Graft (CABG): With autogenous veins / open	5-361.28	Applying an aortocoronary bypass: Bypass triple: With autogenous veins with external stabilization network
Cardiac surgery	Coronary Artery Bypass Graft (CABG)	Coronary Artery Bypass Graft (CABG): With autogenous veins / open	5-361.31	Applying an aortocoronary bypass: Bypass fourfold: With autogenous veins
Cardiac surgery	Coronary Artery Bypass Graft (CABG)	Coronary Artery Bypass Graft (CABG): With autogenous veins / open	5-361.37	Applying an aortocoronary bypass: Bypass fourfold: With autogenous veins without external stabilization network
Cardiac surgery	Coronary Artery Bypass Graft (CABG)	Coronary Artery Bypass Graft (CABG): With autogenous veins / open	5-361.38	Applying an aortocoronary bypass: Bypass fourfold: With autogenous veins with external stabilization network
Cardiac surgery	Coronary Artery Bypass Graft (CABG)	Coronary Artery Bypass Graft (CABG): With autogenous veins / open	5-361.41	Applying an aortocoronary bypass: Bypass fivefold: With autogenous veins
Cardiac surgery	Coronary Artery Bypass Graft (CABG)	Coronary Artery Bypass Graft (CABG): With autogenous veins / open	5-361.47	Applying an aortocoronary bypass: Bypass fivefold: With autogenous veins without external stabilization network
Cardiac surgery	Coronary Artery Bypass Graft (CABG)	Coronary Artery Bypass Graft (CABG): With autogenous veins / open	5-361.48	Applying an aortocoronary bypass: Bypass fivefold: With autogenous veins with external stabilization network
Cardiac surgery	Coronary Artery Bypass Graft (CABG)	Coronary Artery Bypass Graft (CABG): With autogenous veins / open	5-361.51	Applying an aortocoronary bypass: Bypass six times or more: With autogenous veins
Cardiac surgery	Coronary Artery Bypass Graft (CABG)	Coronary Artery Bypass Graft (CABG): With autogenous veins / open	5-361.57	Applying an aortocoronary bypass: Bypass six times or more: With autogenous veins without external stabilization network
Cardiac surgery	Coronary Artery Bypass Graft (CABG)	Coronary Artery Bypass Graft (CABG): With autogenous veins / open	5-362.01	Applying an aortocoronar bypass by minimally invasive technique: Bypass single, by sternotomy: With autogenous veins
Cardiac surgery	Coronary Artery Bypass Graft (CABG)	Coronary Artery Bypass Graft (CABG): With autogenous veins / open	5-362.07	Applying an aortocoronar bypass by minimally invasive technique: Bypass single, by sternotomy: With autogenous veins without external stabilization network
Cardiac surgery	Coronary Artery Bypass Graft (CABG)	Coronary Artery Bypass Graft (CABG): With autogenous veins / open	5-362.27	Applying an aortocoronar bypass by minimally invasive technique: Bypass single, by endoscopy: With autogenous veins without external stabilization network
Cardiac surgery	Coronary Artery Bypass Graft (CABG)	Coronary Artery Bypass Graft (CABG): With autogenous veins / open	5-362.31	Applying an aortocoronar bypass by minimally invasive technique: Bypass twofold, by sternotomy: With autogenous veins
Cardiac surgery	Coronary Artery Bypass Graft (CABG)	Coronary Artery Bypass Graft (CABG): With autogenous veins / open	5-362.37	Applying an aortocoronar bypass by minimally invasive technique: Bypass twofold, by sternotomy: With autogenous veins without external stabilization network
Cardiac surgery	Coronary Artery Bypass Graft (CABG)	Coronary Artery Bypass Graft (CABG): With autogenous veins / open	5-362.61	Applying an aortocoronar bypass by minimally invasive technique: Bypass triple, by sternotomy: With autogenous veins
Cardiac surgery	Coronary Artery Bypass Graft (CABG)	Coronary Artery Bypass Graft (CABG): With autogenous veins / open	5-362.67	Applying an aortocoronar bypass by minimally invasive technique: Bypass triple, by sternotomy: With autogenous veins without external stabilization network
Cardiac surgery	Coronary Artery Bypass Graft (CABG)	Coronary Artery Bypass Graft (CABG): With autogenous veins / open	5-362.87	Applying an aortocoronar bypass by minimally invasive technique: Bypass triple, by endoscopy: With autogenous veins without external stabilization network
Cardiac surgery	Coronary Artery Bypass Graft (CABG)	Coronary Artery Bypass Graft (CABG): With autogenous veins / open	5-362.91	Applying an aortocoronar bypass by minimally invasive technique: Bypass fourfold, by sternotomy: With autogenous veins
Cardiac surgery	Coronary Artery Bypass Graft (CABG)	Coronary Artery Bypass Graft (CABG): With autogenous veins / open	5-362.97	Applying an aortocoronar bypass by minimally invasive technique: Bypass fourfold, by sternotomy: With autogenous veins without external stabilization network
Cardiac surgery	Coronary Artery Bypass Graft (CABG)	Coronary Artery Bypass Graft (CABG): With autogenous veins / open	5-362.c1	Applying an aortocoronar bypass by minimally invasive technique: Bypass fivefold, by sternotomy: With autogenous veins
Cardiac surgery	Coronary Artery Bypass Graft (CABG)	Coronary Artery Bypass Graft (CABG): With autogenous veins / open	5-362.c7	Applying an aortocoronar bypass by minimally invasive technique: Bypass fivefold, by sternotomy: With autogenous veins without external stabilization network
Cardiac surgery	Coronary Artery Bypass Graft (CABG)	Coronary Artery Bypass Graft (CABG): With autogenous veins / open	5-362.f7	Applying an aortocoronar bypass by minimally invasive technique: Bypass six times or more, by sternotomy: With autogenous veins without external stabilization network
Cardiac surgery	Coronary Artery Bypass Graft (CABG)	Coronary artery bypass graft (CABG): With autogenous veins / thoracotomy	5-362.11	Applying an aortocoronar bypass by minimally invasive technique: Bypass single, by thoracotomy: With autogenous veins
Cardiac surgery	Coronary Artery Bypass Graft (CABG)	Coronary artery bypass graft (CABG): With autogenous veins / thoracotomy	5-362.17	Applying an aortocoronar bypass by minimally invasive technique: Bypass single, by thoracotomy: With autogenous veins without external stabilization network
Cardiac surgery	Coronary Artery Bypass Graft (CABG)	Coronary artery bypass graft (CABG): With autogenous veins / thoracotomy	5-362.41	Applying an aortocoronar bypass by minimally invasive technique:Bypass twofold, by thoracotomy: With autogenous veins
Cardiac surgery	Coronary Artery Bypass Graft (CABG)	Coronary artery bypass graft (CABG): With autogenous veins / thoracotomy	5-362.47	Applying an aortocoronar bypass by minimally invasive technique:Bypass twofold, by thoracotomy: With autogenous veins without external stabilization network
Cardiac surgery	Coronary Artery Bypass Graft (CABG)	Coronary artery bypass graft (CABG): With autogenous veins / thoracotomy	5-362.71	Applying an aortocoronar bypass by minimally invasive technique: Bypass triple, by thoracotomy: With autogenous veins
Cardiac surgery	Coronary Artery Bypass Graft (CABG)	Coronary artery bypass graft (CABG): With autogenous veins / thoracotomy	5-362.77	Applying an aortocoronar bypass by minimally invasive technique: Bypass triple, by thoracotomy: With autogenous veins without external stabilization network
Cardiac surgery	Coronary Artery Bypass Graft (CABG)	Coronary artery bypass graft (CABG): With autogenous veins / thoracotomy	5-362.a1	Applying an aortocoronar bypass by minimally invasive technique: Bypass fourfold, by endoscopy: With autogenous veins
Cardiac surgery	Coronary Artery Bypass Graft (CABG)	Coronary artery bypass graft (CABG): With autogenous veins / thoracotomy	5-362.a7	Applying an aortocoronar bypass by minimally invasive technique: Bypass fourfold, by thoracotomy: With autogenous veins without external stabilization network
Cardiac surgery	Coronary Artery Bypass Graft (CABG)	Coronary Artery Bypass Graft (CABG): With xenograft / prosthesis / open	5-361.05	Applying an aortocoronary bypass: Bypass single: With xenograft
Cardiac surgery	Coronary Artery Bypass Graft (CABG)	Coronary Artery Bypass Graft (CABG): With xenograft / prosthesis / open	5-361.06	Applying an aortocoronary bypass: Bypass single: With prosthesis
Cardiac surgery	Coronary Artery Bypass Graft (CABG)	Coronary Artery Bypass Graft (CABG): With xenograft / prosthesis / open	5-361.15	Applying an aortocoronary bypass: Bypass twofold: With xenograft
Cardiac surgery	Coronary Artery Bypass Graft (CABG)	Coronary Artery Bypass Graft (CABG): With xenograft / prosthesis / open	5-361.16	Applying an aortocoronary bypass: Bypass twofold: With prosthesis
Cardiac surgery	Coronary Artery Bypass Graft (CABG)	Coronary Artery Bypass Graft (CABG): With xenograft / prosthesis / open	5-361.25	Applying an aortocoronary bypass: Bypass triple: With xenograft
Cardiac surgery	Coronary Artery Bypass Graft (CABG)	Coronary Artery Bypass Graft (CABG): With xenograft / prosthesis / open	5-361.26	Applying an aortocoronary bypass: Bypass triple: With prosthesis
Cardiac surgery	Coronary Artery Bypass Graft (CABG)	Coronary Artery Bypass Graft (CABG): With xenograft / prosthesis / open	5-361.35	Applying an aortocoronary bypass: Bypass fourfold: With xenograft
Cardiac surgery	Coronary Artery Bypass Graft (CABG)	Coronary Artery Bypass Graft (CABG): With xenograft / prosthesis / open	5-361.36	Applying an aortocoronary bypass: Bypass fourfold: With prosthesis
Cardiac surgery	Coronary Artery Bypass Graft (CABG)	Coronary Artery Bypass Graft (CABG): With xenograft / prosthesis / open	5-361.45	Applying an aortocoronary bypass: Bypass fivefold: With xenograft
Cardiac surgery	Coronary Artery Bypass Graft (CABG)	Coronary Artery Bypass Graft (CABG): With xenograft / prosthesis / open	5-362.05	Applying an aortocoronar bypass by minimally invasive technique: Bypass single, by sternotomy: With xenograft
Cardiac surgery	Coronary Artery Bypass Graft (CABG)	Coronary Artery Bypass Graft (CABG): With xenograft / prosthesis / open	5-362.06	Applying an aortocoronar bypass by minimally invasive technique: Bypass single, by sternotomy: With prosthesis
Cardiac surgery	Coronary Artery Bypass Graft (CABG)	Coronary Artery Bypass Graft (CABG): With xenograft / prosthesis / open	5-362.35	Applying an aortocoronar bypass by minimally invasive technique: Bypass twofold, by sternotomy: With xenograft
Cardiac surgery	Coronary Artery Bypass Graft (CABG)	Coronary Artery Bypass Graft (CABG): With xenograft / prosthesis / open	5-362.36	Applying an aortocoronar bypass by minimally invasive technique: Bypass twofold, by sternotomy: With prosthesis
Cardiac surgery	Coronary Artery Bypass Graft (CABG)	Coronary Artery Bypass Graft (CABG): With xenograft / prosthesis / open	5-362.65	Applying an aortocoronar bypass by minimally invasive technique: Bypass triple, by sternotomy: With xenograft
Cardiac surgery	Coronary Artery Bypass Graft (CABG)	Coronary Artery Bypass Graft (CABG): With xenograft / prosthesis / open	5-362.85	Applying an aortocoronar bypass by minimally invasive technique: Bypass triple, by endoscopy: With xenograft
Cardiac surgery	Coronary Artery Bypass Graft (CABG)	Coronary Artery Bypass Graft (CABG): With Xenotransplant / Prosthesis / Thoracotomy	5-362.45	Applying an aortocoronar bypass by minimally invasive technique:Bypass twofold, by thoracotomy: With xenograft
Cardiac surgery	Heart valve prosthesis	Heart valve prosthesis / open	5-351	Replacement of heart valves by prosthesis
Cardiac surgery	Heart valve prosthesis	Heart valve prosthesis / open	5-351.01	Replacement of heart valves by prosthesis: aortic valve: By Allotransplant
Cardiac surgery	Heart valve prosthesis	Heart valve prosthesis / open	5-351.02	Replacement of heart valves by prosthesis: aortic valve: By Xenotransplant (bioprosthesis)
Cardiac surgery	Heart valve prosthesis	Heart valve prosthesis / open	5-351.03	Replacement of heart valves by prosthesis: aortic valve: By xenotransplant, stentless
Cardiac surgery	Heart valve prosthesis	Heart valve prosthesis / open	5-351.04	Replacement of heart valves by prosthesis: aortic valve: Through artificial prosthesis
Cardiac surgery	Heart valve prosthesis	Heart valve prosthesis / open	5-351.05	Replacement of heart valves by prosthesis: aortic valve: By self-expanding xenograft, sutureless
Cardiac surgery	Heart valve prosthesis	Heart valve prosthesis / open	5-351.06	Replacement of heart valves by prosthesis: aortic valve: Balloon-expanding xenograft with fixation sutures
Cardiac surgery	Heart valve prosthesis	Heart valve prosthesis / open	5-351.11	Replacement of heart valves by prosthesis: Mitral valve, open surgical: By Allotransplant
Cardiac surgery	Heart valve prosthesis	Heart valve prosthesis / open	5-351.12	Replacement of heart valves by prosthesis: Mitral valve, open surgical: By Xenotransplant (bioprosthesis)
Cardiac surgery	Heart valve prosthesis	Heart valve prosthesis / open	5-351.13	Replacement of heart valves by prosthesis: Mitral valve, open surgical: By xenotransplant, stentless
Cardiac surgery	Heart valve prosthesis	Heart valve prosthesis / open	5-351.14	Replacement of heart valves by prosthesis: Mitral valve, open surgical: Through artificial prosthesis
Cardiac surgery	Heart valve prosthesis	Heart valve prosthesis / open	5-351.31	Replacement of heart valves by prosthesis: pulmonary valve: By Allotransplant
Cardiac surgery	Heart valve prosthesis	Heart valve prosthesis / open	5-351.32	Replacement of heart valves by prosthesis: pulmonary valve: By Xenotransplant (bioprosthesis)
Cardiac surgery	Heart valve prosthesis	Heart valve prosthesis / open	5-351.33	Replacement of heart valves by prosthesis: pulmonary valve: By xenotransplant, stentless
Cardiac surgery	Heart valve prosthesis	Heart valve prosthesis / open	5-351.34	Replacement of heart valves by prosthesis: pulmonary valve: Through artificial prosthesis
Cardiac surgery	Heart valve prosthesis	Heart valve prosthesis / open	5-351.37	Replacement of heart valves by prosthesis: pulmonary valve: By decellularized allograft ("growing heart valve")
Cardiac surgery	Heart valve prosthesis	Heart valve prosthesis / open	5-351.41	Replacement of heart valves by prosthesis: tricuspid valve: By Allotransplant
Cardiac surgery	Heart valve prosthesis	Heart valve prosthesis / open	5-351.42	Replacement of heart valves by prosthesis: tricuspid valve: By Xenotransplant (bioprosthesis)
Cardiac surgery	Heart valve prosthesis	Heart valve prosthesis / open	5-351.43	Replacement of heart valves by prosthesis: tricuspid valve: By xenotransplant, stentless
Cardiac surgery	Heart valve prosthesis	Heart valve prosthesis / open	5-351.44	Replacement of heart valves by prosthesis: tricuspid valve: Through artificial prosthesis
Cardiac surgery	Heart valve prosthesis	Heart valve prosthesis / open	5-352	Change of heart valve prostheses
Cardiac surgery	Heart valve prosthesis	Heart valve prosthesis / open	5-352.00	Change of heart valve prostheses: aortic valve: Xenotransplant by artificial prosthesis
Cardiac surgery	Heart valve prosthesis	Heart valve prosthesis / open	5-352.01	Change of heart valve prostheses: aortic valve: Artificial prosthesis by xenograft
Cardiac surgery	Heart valve prosthesis	Heart valve prosthesis / open	5-352.02	Change of heart valve prostheses: aortic valve: Artificial prosthesis by artificial prosthesis
Cardiac surgery	Heart valve prosthesis	Heart valve prosthesis / open	5-352.03	Change of heart valve prostheses: aortic valve: Xenotransplant by Xenotransplant
Cardiac surgery	Heart valve prosthesis	Heart valve prosthesis / open	5-352.04	Change of heart valve prostheses: aortic valve: Xenotransplant / artificial prosthesis by clap-bearing vascular prosthesis, mechanical
Cardiac surgery	Heart valve prosthesis	Heart valve prosthesis / open	5-352.05	Change of heart valve prostheses: aortic valve: Xenotransplant / artificial prosthesis by clap-bearing vascular prosthesis, biologically
Cardiac surgery	Heart valve prosthesis	Heart valve prosthesis / open	5-352.06	Change of heart valve prostheses: aortic valve: Xenotransplant / artificial prosthesis by self-expanding Xenotransplant, sutureless
Cardiac surgery	Heart valve prosthesis	Heart valve prosthesis / open	5-352.07	Change of heart valve prostheses: aortic valve: Xenotransplant / artificial prosthesis with balloon-expanding xenograft with fixation sutures
Cardiac surgery	Heart valve prosthesis	Heart valve prosthesis / open	5-352.10	Change of heart valve prostheses: mitral valve: Xenotransplant by artificial prosthesis
Cardiac surgery	Heart valve prosthesis	Heart valve prosthesis / open	5-352.11	Change of heart valve prostheses: mitral valve: Artificial prosthesis by xenograft
Cardiac surgery	Heart valve prosthesis	Heart valve prosthesis / open	5-352.12	Change of heart valve prostheses: mitral valve: Artificial prosthesis by artificial prosthesis
Cardiac surgery	Heart valve prosthesis	Heart valve prosthesis / open	5-352.13	Change of heart valve prostheses: mitral valve: Xenotransplant by Xenotransplant
Cardiac surgery	Heart valve prosthesis	Heart valve prosthesis / open	5-352.20	Change of heart valve prostheses: pulmonary valve: Xenotransplant by artificial prosthesis
Cardiac surgery	Heart valve prosthesis	Heart valve prosthesis / open	5-352.21	Change of heart valve prostheses: pulmonary valve: Artificial prosthesis by xenograft
Cardiac surgery	Heart valve prosthesis	Heart valve prosthesis / open	5-352.22	Change of heart valve prostheses: pulmonary valve: Artificial prosthesis by artificial prosthesis
Cardiac surgery	Heart valve prosthesis	Heart valve prosthesis / open	5-352.23	Change of heart valve prostheses: pulmonary valve: Xenotransplant by Xenotransplant
Cardiac surgery	Heart valve prosthesis	Heart valve prosthesis / open	5-352.24	Change of heart valve prostheses: pulmonary valve: Xenotransplant / artificial prosthesis by clap-bearing vascular prosthesis, mechanical
Cardiac surgery	Heart valve prosthesis	Heart valve prosthesis / open	5-352.25	Change of heart valve prostheses: pulmonary valve: Xenotransplant / artificial prosthesis by clap-bearing vascular prosthesis, biologically
Cardiac surgery	Heart valve prosthesis	Heart valve prosthesis / open	5-352.28	Change of heart valve prostheses: pulmonary valve: Xenotransplant / artificial prosthesis by decellularized allograft ("growing heart valve")
Cardiac surgery	Heart valve prosthesis	Heart valve prosthesis / open	5-352.30	Change of heart valve prostheses: tricuspid valve: Xenotransplant by artificial prosthesis
Cardiac surgery	Heart valve prosthesis	Heart valve prosthesis / open	5-352.31	Change of heart valve prostheses: tricuspid valve: Artificial prosthesis by xenograft
Cardiac surgery	Heart valve prosthesis	Heart valve prosthesis / open	5-352.32	Change of heart valve prostheses: tricuspid valve: Artificial prosthesis by artificial prosthesis
Cardiac surgery	Heart valve prosthesis	Heart valve prosthesis / open	5-352.33	Change of heart valve prostheses: tricuspid valve: Xenotransplant by Xenotransplant
Cardiac surgery	Heart valve prosthesis	Heart valve prosthesis / VATS	5-351.21	Replacement of heart valves by prosthesis: Mitral valve, thoracoscopic: By Allotransplant
Cardiac surgery	Heart valve prosthesis	Heart valve prosthesis / VATS	5-351.22	Replacement of heart valves by prosthesis: Mitral valve, thoracoscopic: By Xenotransplant (bioprosthesis)
Cardiac surgery	Heart valve prosthesis	Heart valve prosthesis / VATS	5-351.23	Replacement of heart valves by prosthesis: Mitral valve, thoracoscopic: By xenotransplant, stentless
Cardiac surgery	Heart valve prosthesis	Heart valve prosthesis / VATS	5-351.24	Replacement of heart valves by prosthesis: Mitral valve, thoracoscopic: Through artificial prosthesis
Colorectal surgery	Colectomy	Caecal resection / lap	5-455.35	Partial resection of the colon: laparoscopically
Colorectal surgery	Colectomy	Caecal resection / lap	5-455.37	Partial resection of the colon: Switch laparoscopically - open surgical
Colorectal surgery	Colectomy	Caecal resection / open	5-455.31	Partial resection of the colon: Open surgical
Colorectal surgery	Colectomy	colectomy / lap	5-456.05	(Total) colectomy and proctocolectomy: colectomy: Laparoscopic with anastomosis with reservoir (pouch)
Colorectal surgery	Colectomy	colectomy / lap	5-456.06	(Total) colectomy and proctocolectomy: colectomy: Laparoscopic with anastomosis without reservoir (pouch)
Colorectal surgery	Colectomy	colectomy / lap	5-456.07	(Total) colectomy and proctocolectomy: colectomy: Laparoscopic with ileostomy
Colorectal surgery	Colectomy	colectomy / lap	5-456.08	(Total) colectomy and proctocolectomy: colectomy: Switch laparoscopically - open surgical
Colorectal surgery	Colectomy	colectomy / lap	5-456.15	(Total) colectomy and proctocolectomy: proctocolectomy: laparoscopic with anastomosis with reservoir (pouch)
Colorectal surgery	Colectomy	colectomy / lap	5-456.16	(Total) colectomy and proctocolectomy: proctocolectomy: laparoscopic with anastomosis without reservoir (pouch)
Colorectal surgery	Colectomy	colectomy / lap	5-456.25	(Total) colectomy and proctocolectomy: Colectomy with proctomucosectomy: Laparoscopic with anastomosis with reservoir (pouch)
Colorectal surgery	Colectomy	colectomy / lap	5-456.26	(Total) colectomy and proctocolectomy: Colectomy with proctomucosectomy: Laparoscopic with anastomosis without reservoir (pouch)
Colorectal surgery	Colectomy	colectomy / lap	5-456.27	(Total) colectomy and proctocolectomy: Colectomy with proctomucosectomy: Laparoscopic with ileostomy
Colorectal surgery	Colectomy	colectomy / lap	5-456.28	(Total) colectomy and proctocolectomy: Colectomy with proctomucosectomy: Switch laparoscopically - open surgical
Colorectal surgery	Colectomy	colectomy / lap	5-456.x5	(Total) colectomy and proctocolectomy: Other: Laparoscopic with reservoir anastomosis (pouch)
Colorectal surgery	Colectomy	colectomy / lap	5-456.x6	(Total) colectomy and proctocolectomy: Other: Laparoscopic with anastomosis without reservoir (pouch)
Colorectal surgery	Colectomy	colectomy / lap	5-458.35	Advanced colon resection with removal of neighboring organs: colectomy: Laparoscopic with anastomosis
Colorectal surgery	Colectomy	colectomy / lap	5-458.36	Advanced colon resection with removal of neighboring organs: colectomy: Laparoscopic without anastomosis
Colorectal surgery	Colectomy	colectomy / lap	5-458.37	Advanced colon resection with removal of neighboring organs: colectomy: Change laparoscopic - open surgical
Colorectal surgery	Colectomy	colectomy / open	5-456	(Total) colectomy and proctocolectomy
Colorectal surgery	Colectomy	colectomy / open	5-456.00	(Total) colectomy and proctocolectomy: colectomy: Open surgical with ileostoma
Colorectal surgery	Colectomy	colectomy / open	5-456.01	(Total) colectomy and proctocolectomy: colectomy: Open surgical with ileorectal anastomosis with reservoir (pouch)
Colorectal surgery	Colectomy	colectomy / open	5-456.02	(Total) colectomy and proctocolectomy: colectomy: Open surgical with ileorectal anastomosis without reservoir (pouch)
Colorectal surgery	Colectomy	colectomy / open	5-456.03	(Total) colectomy and proctocolectomy: colectomy: Open surgical with ileoanal anastomosis with reservoir (pouch)
Colorectal surgery	Colectomy	colectomy / open	5-456.04	(Total) colectomy and proctocolectomy: colectomy: Open surgical with ileoanal anastomosis without reservoir (pouch)
Colorectal surgery	Colectomy	colectomy / open	5-456.11	(Total) colectomy and proctocolectomy: Proctocolectomy: Open surgery with ileorectal anastomosis with reservoir (pouch)
Colorectal surgery	Colectomy	colectomy / open	5-456.12	(Total) colectomy and proctocolectomy: Proctocolectomy: Open surgery with ileorectal anastomosis without reservoir (pouch)
Colorectal surgery	Colectomy	colectomy / open	5-456.13	(Total) colectomy and proctocolectomy: Proctocolectomy: Open surgery with ileoanal anastomosis with reservoir (pouch)
Colorectal surgery	Colectomy	colectomy / open	5-456.14	(Total) colectomy and proctocolectomy: Proctocolectomy: Open surgery with ileoanal anastomosis without reservoir (pouch)
Colorectal surgery	Colectomy	colectomy / open	5-456.20	(Total) colectomy and proctocolectomy: Colectomy with proctomucosectomy: Open surgical with ileostoma
Colorectal surgery	Colectomy	colectomy / open	5-456.21	(Total) colectomy and proctocolectomy: Colectomy with proctomucosectomy: Open surgical with ileorectal anastomosis with reservoir (pouch)
Colorectal surgery	Colectomy	colectomy / open	5-456.22	(Total) colectomy and proctocolectomy: Colectomy with proctomucosectomy: Open surgical with ileorectal anastomosis without reservoir (pouch)
Colorectal surgery	Colectomy	colectomy / open	5-456.23	(Total) colectomy and proctocolectomy: Colectomy with proctomucosectomy: Open surgical with ileoanal anastomosis with reservoir (pouch)
Colorectal surgery	Colectomy	colectomy / open	5-456.24	(Total) colectomy and proctocolectomy: Colectomy with proctomucosectomy: Open surgical with ileoanal anastomosis without reservoir (pouch)
Colorectal surgery	Colectomy	colectomy / open	5-456.x1	(Total) colectomy and proctocolectomy: Other: Open surgery with ileorectal anastomosis with reservoir (pouch)
Colorectal surgery	Colectomy	colectomy / open	5-456.x2	(Total) colectomy and proctocolectomy: Other: Open surgery with ileorectal anastomosis without reservoir (pouch)
Colorectal surgery	Colectomy	colectomy / open	5-456.x3	(Total) colectomy and proctocolectomy: Other: Open surgery with ileoanal anastomosis with reservoir (pouch)
Colorectal surgery	Colectomy	colectomy / open	5-456.x4	(Total) colectomy and proctocolectomy: Other: Open surgery with ileoanal anastomosis without reservoir (pouch)
Colorectal surgery	Colectomy	colectomy / open	5-458.31	Advanced colon resection with removal of neighboring organs: colectomy: Open surgically with anastomosis
Colorectal surgery	Colectomy	colectomy / open	5-458.32	Advanced colon resection with removal of neighboring organs: colectomy: Open surgically with enterostomy and blind closure
Colorectal surgery	Colectomy	colectomy / open	5-458.33	Advanced colon resection with removal of neighboring organs: colectomy: Open surgically with two enterostomata
Colorectal surgery	Colectomy	colectomy / open	5-458.34	Advanced colon resection with removal of neighboring organs: colectomy: Open surgically with anastomotic anus praeter
Colorectal surgery	Colectomy	colectomy / open	5-458.41	Advanced colon resection with removal of neighboring organs: proctocolectomy: Open surgically with anastomosis
Colorectal surgery	Colectomy	Colon resection: sub-total / open	5-455.81	Partial resection of the colon: Resection of several adjacent sections of the colon [subtotal colon resection]: Open surgically with anastomosis
Colorectal surgery	Colectomy	Colon resection: sub-total / open	5-455.82	Partial resection of the colon: Resection of several adjacent sections of the colon [subtotal colon resection]: Open surgical with enterostoma and blind closure
Colorectal surgery	Colectomy	Colon resection: sub-total / open	5-455.83	Partial resection of the colon: Resection of several adjacent sections of the colon [subtotal colon resection]: Open surgical with two enterostomata
Colorectal surgery	Colectomy	Colon resection: sub-total / open	5-455.84	Partial resection of the colon: Resection of several adjacent sections of the colon [subtotal colon resection]: Open surgically with anastomotic anus praeter
Colorectal surgery	Colectomy	Colon resection: sub-total / open	5-458	Advanced colon resection with removal of neighboring organs
Colorectal surgery	Colectomy	Colon resection: sub-total / open	5-458.21	Advanced colon resection with removal of neighboring organs: Subtotal colon resection: Open surgically with anastomosis
Colorectal surgery	Colectomy	Colon resection: sub-total / open	5-458.22	Advanced colon resection with removal of neighboring organs: Subtotal colon resection: Open surgically with enterostomy and blind closure
Colorectal surgery	Colectomy	Colon resection: sub-total / open	5-458.23	Advanced colon resection with removal of neighboring organs: Subtotal colon resection: Open surgically with two enterostomata
Colorectal surgery	Colectomy	Colon resection: sub-total / open	5-458.24	Advanced colon resection with removal of neighboring organs: Subtotal colon resection: Open surgically with anastomotic anus praeter
Colorectal surgery	Colectomy	Colon resection: subttotal / lap	5-455.85	Partial resection of the colon: Resection of several adjacent sections of the colon [subtotal colon resection]: Laparoscopically with anastomosis
Colorectal surgery	Colectomy	Colon resection: subttotal / lap	5-455.86	Partial resection of the colon: Resection of several adjacent sections of the colon [subtotal colon resection]: Laparoscopically with Enterostoma
Colorectal surgery	Colectomy	Colon resection: subttotal / lap	5-455.87	Partial resection of the colon: Resection of several adjacent sections of the colon [subtotal colon resection]: Switch laparoscopically - open surgical
Colorectal surgery	Colectomy	Colon resection: subttotal / lap	5-458.25	Advanced colon resection with removal of neighboring organs: Subtotal colon resection: Laparoscopic with anastomosis
Colorectal surgery	Colectomy	Colon resection: subttotal / lap	5-458.26	Advanced colon resection with removal of neighboring organs: Subtotal colon resection: Laparoscopic without anastomosis
Colorectal surgery	Colectomy	Colon resection: subttotal / lap	5-458.27	Advanced colon resection with removal of neighboring organs: Subtotal colon resection: Change laparoscopic - open surgical
Colorectal surgery	Colectomy	Hemicolectomy, left / lap	5-455.65	Partial resection of the colon: Resection of the colon descendens with left flexure [hemicolectomy on the left]: Laparoscopically with anastomosis
Colorectal surgery	Colectomy	Hemicolectomy, left / lap	5-455.66	Partial resection of the colon: Resection of the colon descendens with left flexure [hemicolectomy on the left]: Laparoscopically with Enterostoma
Colorectal surgery	Colectomy	Hemicolectomy, left / lap	5-455.67	Partial resection of the colon: Resection of the colon descendens with left flexure [hemicolectomy on the left]: Switch laparoscopically - open surgical
Colorectal surgery	Colectomy	Hemicolectomy, left / lap	5-455.a5	Partial resection of the colon: Resection of the descending colon with left flexure and colon transversum [hemicolectomy on the left with transverse resection]: Laparoscopically with anastomosis
Colorectal surgery	Colectomy	Hemicolectomy, left / lap	5-455.a6	Partial resection of the colon: Resection of the descending colon with left flexure and colon transversum [hemicolectomy on the left with transverse resection]: Laparoscopically with Enterostoma
Colorectal surgery	Colectomy	Hemicolectomy, left / lap	5-455.a7	Partial resection of the colon: Resection of the descending colon with left flexure and colon transversum [hemicolectomy on the left with transverse resection]: Switch laparoscopically - open surgical
Colorectal surgery	Colectomy	Hemicolectomy, left / lap	5-455.b5	Partial resection of the colon: Resection of the colon descendens and colon sigmoideum: Laparoscopically with anastomosis
Colorectal surgery	Colectomy	Hemicolectomy, left / lap	5-455.b6	Partial resection of the colon: Resection of the colon descendens and colon sigmoideum: Laparoscopically with Enterostoma
Colorectal surgery	Colectomy	Hemicolectomy, left / lap	5-455.b7	Partial resection of the colon: Resection of the colon descendens and colon sigmoideum: Switch laparoscopically - open surgical
Colorectal surgery	Colectomy	Hemicolectomy, left / lap	5-458.15	Advanced colon resection with removal of neighboring organs: Hemicolectomy left: Laparoscopic with anastomosis
Colorectal surgery	Colectomy	Hemicolectomy, left / lap	5-458.16	Advanced colon resection with removal of neighboring organs: Hemicolectomy left: Laparoscopic without anastomosis
Colorectal surgery	Colectomy	Hemicolectomy, left / lap	5-458.17	Advanced colon resection with removal of neighboring organs: Hemicolectomy left: Change laparoscopic - open surgical
Colorectal surgery	Colectomy	Hemicolectomy, left / open	5-455.61	Partial resection of the colon: Resection of the colon descendens with left flexure [hemicolectomy on the left]: Open surgically with anastomosis
Colorectal surgery	Colectomy	Hemicolectomy, left / open	5-455.62	Partial resection of the colon: Resection of the colon descendens with left flexure [hemicolectomy on the left]: Open surgical with enterostoma and blind closure
Colorectal surgery	Colectomy	Hemicolectomy, left / open	5-455.63	Partial resection of the colon: Resection of the colon descendens with left flexure [hemicolectomy on the left]: Open surgical with two enterostomata
Colorectal surgery	Colectomy	Hemicolectomy, left / open	5-455.64	Partial resection of the colon: Resection of the colon descendens with left flexure [hemicolectomy on the left]: Open surgically with anastomotic anus praeter
Colorectal surgery	Colectomy	Hemicolectomy, left / open	5-455.a1	Partial resection of the colon: Resection of the descending colon with left flexure and colon transversum [hemicolectomy on the left with transverse resection]: Open surgically with anastomosis
Colorectal surgery	Colectomy	Hemicolectomy, left / open	5-455.a2	Partial resection of the colon: Resection of the descending colon with left flexure and colon transversum [hemicolectomy on the left with transverse resection]: Open surgical with enterostoma and blind closure
Colorectal surgery	Colectomy	Hemicolectomy, left / open	5-455.a3	Partial resection of the colon: Resection of the descending colon with left flexure and colon transversum [hemicolectomy on the left with transverse resection]: Open surgical with two enterostomata
Colorectal surgery	Colectomy	Hemicolectomy, left / open	5-455.a4	Partial resection of the colon: Resection of the descending colon with left flexure and colon transversum [hemicolectomy on the left with transverse resection]: Open surgically with anastomotic anus praeter
Colorectal surgery	Colectomy	Hemicolectomy, left / open	5-455.b1	Partial resection of the colon: Resection of the colon descendens and colon sigmoideum: Open surgically with anastomosis
Colorectal surgery	Colectomy	Hemicolectomy, left / open	5-455.b2	Partial resection of the colon: Resection of the colon descendens and colon sigmoideum: Open surgical with enterostoma and blind closure
Colorectal surgery	Colectomy	Hemicolectomy, left / open	5-455.b3	Partial resection of the colon: Resection of the colon descendens and colon sigmoideum: Open surgical with two enterostomata
Colorectal surgery	Colectomy	Hemicolectomy, left / open	5-455.b4	Partial resection of the colon: Resection of the colon descendens and colon sigmoideum: Open surgically with anastomotic anus praeter
Colorectal surgery	Colectomy	Hemicolectomy, left / open	5-458.11	Advanced colon resection with removal of neighboring organs: Hemicolectomy left: Open surgically with anastomosis
Colorectal surgery	Colectomy	Hemicolectomy, left / open	5-458.12	Advanced colon resection with removal of neighboring organs: Hemicolectomy left: Open surgically with enterostomy and blind closure
Colorectal surgery	Colectomy	Hemicolectomy, left / open	5-458.13	Advanced colon resection with removal of neighboring organs: Hemicolectomy left: Open surgically with two enterostomata
Colorectal surgery	Colectomy	Hemicolectomy, left / open	5-458.14	Advanced colon resection with removal of neighboring organs: Hemicolectomy left: Open surgically with anastomotic anus praeter
Colorectal surgery	Colectomy	Hemicolectomy, right / lap	5-455.45	Partial resection of the colon: Resection of the ascending colon with coecum and right flexure [hemicolectomy right]: Laparoscopically with anastomosis
Colorectal surgery	Colectomy	Hemicolectomy, right / lap	5-455.46	Partial resection of the colon: Resection of the ascending colon with coecum and right flexure [hemicolectomy right]: Laparoscopically with Enterostoma
Colorectal surgery	Colectomy	Hemicolectomy, right / lap	5-455.47	Partial resection of the colon: Resection of the ascending colon with coecum and right flexure [hemicolectomy right]: Switch laparoscopically - open surgical
Colorectal surgery	Colectomy	Hemicolectomy, right / lap	5-455.95	Partial resection of the colon: Resection of the ascending colon with coecum and right flexure and colon transversum [hemicolectomy on the right with transverse resection]: Laparoscopically with anastomosis
Colorectal surgery	Colectomy	Hemicolectomy, right / lap	5-455.96	Partial resection of the colon: Resection of the ascending colon with coecum and right flexure and colon transversum [hemicolectomy on the right with transverse resection]: Laparoscopically with Enterostoma
Colorectal surgery	Colectomy	Hemicolectomy, right / lap	5-455.97	Partial resection of the colon: Resection of the ascending colon with coecum and right flexure and colon transversum [hemicolectomy on the right with transverse resection]: Switch laparoscopically - open surgical
Colorectal surgery	Colectomy	Hemicolectomy, right / lap	5-455.c5	Partial resection of the colon: Resection of the ascending colon, transversum and descenden with coecum and right and left flexure [hemicolectomy right and left with transverse resection]: Laparoscopically with anastomosis
Colorectal surgery	Colectomy	Hemicolectomy, right / lap	5-455.c6	Partial resection of the colon: Resection of the ascending colon, transversum and descenden with coecum and right and left flexure [hemicolectomy right and left with transverse resection]: Laparoscopically with Enterostoma
Colorectal surgery	Colectomy	Hemicolectomy, right / lap	5-455.c7	Partial resection of the colon: Resection of the ascending colon, transversum and descenden with coecum and right and left flexure [hemicolectomy right and left with transverse resection]: Switch laparoscopically - open surgical
Colorectal surgery	Colectomy	Hemicolectomy, right / lap	5-458.05	Advanced colon resection with removal of neighboring organs: Hemicolectomy right: Laparoscopic with anastomosis
Colorectal surgery	Colectomy	Hemicolectomy, right / lap	5-458.06	Advanced colon resection with removal of neighboring organs: Hemicolectomy right: Laparoscopic without anastomosis
Colorectal surgery	Colectomy	Hemicolectomy, right / lap	5-458.07	Advanced colon resection with removal of neighboring organs: Hemicolectomy right: Change laparoscopic - open surgical
Colorectal surgery	Colectomy	Hemicolectomy, right / open	5-455.41	Partial resection of the colon: Resection of the ascending colon with coecum and right flexure [hemicolectomy right]: Open surgically with anastomosis
Colorectal surgery	Colectomy	Hemicolectomy, right / open	5-455.42	Partial resection of the colon: Resection of the ascending colon with coecum and right flexure [hemicolectomy right]: Open surgical with enterostoma and blind closure
Colorectal surgery	Colectomy	Hemicolectomy, right / open	5-455.43	Partial resection of the colon: Resection of the ascending colon with coecum and right flexure [hemicolectomy right]: Open surgical with two enterostomata
Colorectal surgery	Colectomy	Hemicolectomy, right / open	5-455.44	Partial resection of the colon: Resection of the ascending colon with coecum and right flexure [hemicolectomy right]: Open surgically with anastomotic anus praeter
Colorectal surgery	Colectomy	Hemicolectomy, right / open	5-455.91	Partial resection of the colon: Resection of the ascending colon with coecum and right flexure and colon transversum [hemicolectomy on the right with transverse resection]: Open surgically with anastomosis
Colorectal surgery	Colectomy	Hemicolectomy, right / open	5-455.92	Partial resection of the colon: Resection of the ascending colon with coecum and right flexure and colon transversum [hemicolectomy on the right with transverse resection]: Open surgical with enterostoma and blind closure
Colorectal surgery	Colectomy	Hemicolectomy, right / open	5-455.93	Partial resection of the colon: Resection of the ascending colon with coecum and right flexure and colon transversum [hemicolectomy on the right with transverse resection]: Open surgical with two enterostomata
Colorectal surgery	Colectomy	Hemicolectomy, right / open	5-455.94	Partial resection of the colon: Resection of the ascending colon with coecum and right flexure and colon transversum [hemicolectomy on the right with transverse resection]: Open surgically with anastomotic anus praeter
Colorectal surgery	Colectomy	Hemicolectomy, right / open	5-455.c1	Partial resection of the colon: Resection of the ascending colon, transversum and descenden with coecum and right and left flexure [hemicolectomy right and left with transverse resection]: Open surgically with anastomosis
Colorectal surgery	Colectomy	Hemicolectomy, right / open	5-455.c2	Partial resection of the colon: Resection of the ascending colon, transversum and descenden with coecum and right and left flexure [hemicolectomy right and left with transverse resection]: Open surgical with enterostoma and blind closure
Colorectal surgery	Colectomy	Hemicolectomy, right / open	5-455.c3	Partial resection of the colon: Resection of the ascending colon, transversum and descenden with coecum and right and left flexure [hemicolectomy right and left with transverse resection]: Open surgical with two enterostomata
Colorectal surgery	Colectomy	Hemicolectomy, right / open	5-455.c4	Partial resection of the colon: Resection of the ascending colon, transversum and descenden with coecum and right and left flexure [hemicolectomy right and left with transverse resection]: Open surgically with anastomotic anus praeter
Colorectal surgery	Colectomy	Hemicolectomy, right / open	5-458.01	Advanced colon resection with removal of neighboring organs: Hemicolectomy right: Open surgically with anastomosis
Colorectal surgery	Colectomy	Hemicolectomy, right / open	5-458.02	Advanced colon resection with removal of neighboring organs: Hemicolectomy right: Open surgically with enterostomy and blind closure
Colorectal surgery	Colectomy	Hemicolectomy, right / open	5-458.03	Advanced colon resection with removal of neighboring organs: Hemicolectomy right: Open surgically with two enterostomata
Colorectal surgery	Colectomy	Hemicolectomy, right / open	5-458.04	Advanced colon resection with removal of neighboring organs: Hemicolectomy right: Open surgically with anastomotic anus praeter
Colorectal surgery	Colectomy	ileocecal resection / lap	5-455.25	Partial resection of the colon: Ileocecalresection: Laparoscopically with anastomosis
Colorectal surgery	Colectomy	ileocecal resection / lap	5-455.26	Partial resection of the colon: Ileocecalresection: Laparoscopically with Enterostoma
Colorectal surgery	Colectomy	ileocecal resection / lap	5-455.27	Partial resection of the colon: Ileocecalresection: Switch laparoscopically - open surgical
Colorectal surgery	Colectomy	Ileocecal resection / open	5-455.21	Partial resection of the colon: Ileocecalresection: Open surgically with anastomosis
Colorectal surgery	Colectomy	Ileocecal resection / open	5-455.22	Partial resection of the colon: Ileocecalresection: Open surgical with enterostoma and blind closure
Colorectal surgery	Colectomy	Ileocecal resection / open	5-455.23	Partial resection of the colon: Ileocecalresection: Open surgical with two enterostomata
Colorectal surgery	Colectomy	Ileocecal resection / open	5-455.24	Partial resection of the colon: Ileocecalresection: Open surgically with anastomotic anus praeter
Colorectal surgery	Colectomy	Other colon resection / lap	5-455x.5	Partial resection of the colon: Other: Laparoscopic with anastomosis
Colorectal surgery	Colectomy	Other colon resection / open	5-455.x1	Partial resection of the colon: Other: Open surgery with anastomosis
Colorectal surgery	Colectomy	Other colon resection / open	5-455.x4	Partial resection of the colon: Other: Open surgery with anastomosis anus praeter
Colorectal surgery	Colectomy	Segment resection (colon) / lap	5-455.05	Partial resection of the colon: segmental: Laparoscopically with anastomosis
Colorectal surgery	Colectomy	Segment resection (colon) / lap	5-455.06	Partial resection of the colon: segmental: Laparoscopically with Enterostoma
Colorectal surgery	Colectomy	Segment resection (colon) / lap	5-455.07	Partial resection of the colon: segmental: Switch laparoscopically - open surgical
Colorectal surgery	Colectomy	Segment resection (colon) / lap	5-455.15	Partial resection of the colon: Multiple segment resections: Laparoscopically with anastomosis
Colorectal surgery	Colectomy	Segment resection (colon) / lap	5-455.16	Partial resection of the colon: Multiple segment resections: Laparoscopically with Enterostoma
Colorectal surgery	Colectomy	Segment resection (colon) / lap	5-455.17	Partial resection of the colon: Multiple segment resections: Switch laparoscopically - open surgical
Colorectal surgery	Colectomy	Segment resection (colon) / open	5-455	Partial resection of the colon
Colorectal surgery	Colectomy	Segment resection (colon) / open	5-455.01	Partial resection of the colon: segmental: Open surgically with anastomosis
Colorectal surgery	Colectomy	Segment resection (colon) / open	5-455.02	Partial resection of the colon: segmental: Open surgical with enterostoma and blind closure
Colorectal surgery	Colectomy	Segment resection (colon) / open	5-455.03	Partial resection of the colon: segmental: Open surgical with two enterostomata
Colorectal surgery	Colectomy	Segment resection (colon) / open	5-455.04	Partial resection of the colon: segmental: Open surgically with anastomotic anus praeter
Colorectal surgery	Colectomy	Segment resection (colon) / open	5-455.11	Partial resection of the colon: Multiple segment resections: Open surgically with anastomosis
Colorectal surgery	Colectomy	Segment resection (colon) / open	5-455.12	Partial resection of the colon: Multiple segment resections: Open surgical with enterostoma and blind closure
Colorectal surgery	Colectomy	Segment resection (colon) / open	5-455.13	Partial resection of the colon: Multiple segment resections: Open surgical with two enterostomata
Colorectal surgery	Colectomy	Segment resection (colon) / open	5-455.14	Partial resection of the colon: Multiple segment resections: Open surgically with anastomotic anus praeter
Colorectal surgery	Colectomy	Sigma section / lap	5-455.75	Partial resection of the colon: sigmoid: Laparoscopically with anastomosis
Colorectal surgery	Colectomy	Sigma section / lap	5-455.76	Partial resection of the colon: sigmoid: Laparoscopically with Enterostoma
Colorectal surgery	Colectomy	Sigma section / lap	5-455.77	Partial resection of the colon: sigmoid: Switch laparoscopically - open surgical
Colorectal surgery	Colectomy	Sigma section / lap	5-458.55	Advanced colon resection with removal of neighboring organs: sigmoid: Laparoscopic with anastomosis
Colorectal surgery	Colectomy	Sigma section / lap	5-458.56	Advanced colon resection with removal of neighboring organs: sigmoid: Laparoscopic without anastomosis
Colorectal surgery	Colectomy	Sigma section / lap	5-458.57	Advanced colon resection with removal of neighboring organs: sigmoid: Change laparoscopic - open surgical
Colorectal surgery	Colectomy	Sigma section / open	5-455.71	Partial resection of the colon: sigmoid: Open surgically with anastomosis
Colorectal surgery	Colectomy	Sigma section / open	5-455.72	Partial resection of the colon: sigmoid: Open surgical with enterostoma and blind closure
Colorectal surgery	Colectomy	Sigma section / open	5-455.73	Partial resection of the colon: sigmoid: Open surgical with two enterostomata
Colorectal surgery	Colectomy	Sigma section / open	5-455.74	Partial resection of the colon: sigmoid: Open surgically with anastomotic anus praeter
Colorectal surgery	Colectomy	Sigma section / open	5-458.51	Advanced colon resection with removal of neighboring organs: sigmoid: Open surgically with anastomosis
Colorectal surgery	Colectomy	Sigma section / open	5-458.52	Advanced colon resection with removal of neighboring organs: sigmoid: Open surgically with enterostomy and blind closure
Colorectal surgery	Colectomy	Sigma section / open	5-458.53	Advanced colon resection with removal of neighboring organs: sigmoid: Open surgically with two enterostomata
Colorectal surgery	Colectomy	Sigma section / open	5-458.54	Advanced colon resection with removal of neighboring organs: sigmoid: Open surgically with anastomotic anus praeter
Colorectal surgery	Colectomy	Transverse resection / lap	5-455.55	Partial resection of the colon: Resection of the colon transversum: Laparoscopically with anastomosis
Colorectal surgery	Colectomy	Transverse resection / lap	5-455.56	Partial resection of the colon: Resection of the colon transversum: Laparoscopically with Enterostoma
Colorectal surgery	Colectomy	Transverse resection / lap	5-455.57	Partial resection of the colon: Resection of the colon transversum: Switch laparoscopically - open surgical
Colorectal surgery	Colectomy	Transverse resection / lap	5-455.d5	Partial resection of the colon:Resection of the colon transversum, colon descendens with left flexure and colon sigmoideum [hemicolectomy left with transverse resection and sigma resection]: Laparoscopically with anastomosis
Colorectal surgery	Colectomy	Transverse resection / lap	5-455.d6	Partial resection of the colon:Resection of the colon transversum, colon descendens with left flexure and colon sigmoideum [hemicolectomy left with transverse resection and sigma resection]: Laparoscopically with Enterostoma
Colorectal surgery	Colectomy	Transverse resection / lap	5-455.d7	Partial resection of the colon:Resection of the colon transversum, colon descendens with left flexure and colon sigmoideum [hemicolectomy left with transverse resection and sigma resection]: Switch laparoscopically - open surgical
Colorectal surgery	Colectomy	Transverse resection / open	5-455.51	Partial resection of the colon: Resection of the colon transversum: Open surgically with anastomosis
Colorectal surgery	Colectomy	Transverse resection / open	5-455.52	Partial resection of the colon: Resection of the colon transversum: Open surgical with enterostoma and blind closure
Colorectal surgery	Colectomy	Transverse resection / open	5-455.53	Partial resection of the colon: Resection of the colon transversum: Open surgical with two enterostomata
Colorectal surgery	Colectomy	Transverse resection / open	5-455.54	Partial resection of the colon: Resection of the colon transversum: Open surgically with anastomotic anus praeter
Colorectal surgery	Colectomy	Transverse resection / open	5-455.d1	Partial resection of the colon:Resection of the colon transversum, colon descendens with left flexure and colon sigmoideum [hemicolectomy left with transverse resection and sigma resection]: Open surgically with anastomosis
Colorectal surgery	Colectomy	Transverse resection / open	5-455.d2	Partial resection of the colon:Resection of the colon transversum, colon descendens with left flexure and colon sigmoideum [hemicolectomy left with transverse resection and sigma resection]: Open surgical with enterostoma and blind closure
Colorectal surgery	Colectomy	Transverse resection / open	5-455.d3	Partial resection of the colon:Resection of the colon transversum, colon descendens with left flexure and colon sigmoideum [hemicolectomy left with transverse resection and sigma resection]: Open surgical with two enterostomata
Colorectal surgery	Colectomy	Transverse resection / open	5-455.d4	Partial resection of the colon:Resection of the colon transversum, colon descendens with left flexure and colon sigmoideum [hemicolectomy left with transverse resection and sigma resection]: Open surgically with anastomotic anus praeter
Colorectal surgery	Colon: other surgery	Bypass anastomosis / open	5-459.2	Bypass anastomosis of the intestine: small intestine to large intestine
Colorectal surgery	Colon: other surgery	Bypass anastomosis / open	5-459.3	Bypass anastomosis of the intestine: colon to colon
Colorectal surgery	Rectectomy	Anterior resection / lap	5-484.35	Rectectomy with sphincter retention: Anterior resection: Laparoscopically with anastomosis
Colorectal surgery	Rectectomy	Anterior resection / lap	5-484.36	Rectectomy with sphincter retention: Anterior resection: Laparoscopic with enterostoma and blind closure
Colorectal surgery	Rectectomy	Anterior resection / lap	5-484.45	Rectectomy with sphincter retention: High anterior resection: Laparoscopically with anastomosis
Colorectal surgery	Rectectomy	Anterior resection / lap	5-484.46	Rectectomy with sphincter retention: High anterior resection: Laparoscopic with enterostoma and blind closure
Colorectal surgery	Rectectomy	Anterior resection / lap	5-484.75	Rectectomy with sphincter retention: Advanced anterior resection with removal of neighboring organs: Laparoscopically with anastomosis
Colorectal surgery	Rectectomy	Anterior resection / lap	5-484.76	Rectectomy with sphincter retention: Advanced anterior resection with removal of neighboring organs: Laparoscopic with enterostoma and blind closure
Colorectal surgery	Rectectomy	Anterior resection / open	5-484.31	Rectectomy with sphincter retention: Anterior resection: Open surgically with anastomosis
Colorectal surgery	Rectectomy	Anterior resection / open	5-484.32	Rectectomy with sphincter retention: Anterior resection: Open surgical with enterostoma and blind closure
Colorectal surgery	Rectectomy	Anterior resection / open	5-484.38	Rectectomy with sphincter retention: Anterior resection: Switch laparoscopically - open surgically with anastomosis
Colorectal surgery	Rectectomy	Anterior resection / open	5-484.39	Rectectomy with sphincter retention: Anterior resection: Switch laparoscopically - open surgically with enterostoma and blind closure
Colorectal surgery	Rectectomy	Anterior resection / open	5-484.41	Rectectomy with sphincter retention: High anterior resection: Open surgically with anastomosis
Colorectal surgery	Rectectomy	Anterior resection / open	5-484.42	Rectectomy with sphincter retention: High anterior resection: Open surgical with enterostoma and blind closure
Colorectal surgery	Rectectomy	Anterior resection / open	5-484.71	Rectectomy with sphincter retention: Advanced anterior resection with removal of neighboring organs: Open surgically with anastomosis
Colorectal surgery	Rectectomy	Anterior resection / open	5-484.72	Rectectomy with sphincter retention: Advanced anterior resection with removal of neighboring organs: Open surgical with enterostoma and blind closure
Colorectal surgery	Rectectomy	Deep anterior resection / lap	5-484.55	Rectectomy with sphincter retention: Deep anterior resection: Laparoscopically with anastomosis
Colorectal surgery	Rectectomy	Deep anterior resection / lap	5-484.56	Rectectomy with sphincter retention: Deep anterior resection: Laparoscopic with enterostoma and blind closure
Colorectal surgery	Rectectomy	Deep anterior resection / lap	5-484.65	Rectectomy with sphincter retention: Deep anterior resection with peranal anastomosis: Laparoscopically with anastomosis
Colorectal surgery	Rectectomy	Deep anterior resection / lap	5-484.68	Rectectomy with sphincter retention: Deep anterior resection with peranal anastomosis: Switch laparoscopically - open surgically with anastomosis
Colorectal surgery	Rectectomy	Deep anterior resection / open	5-484.51	Rectectomy with sphincter retention: Deep anterior resection: Open surgically with anastomosis
Colorectal surgery	Rectectomy	Deep anterior resection / open	5-484.52	Rectectomy with sphincter retention: Deep anterior resection: Open surgical with enterostoma and blind closure
Colorectal surgery	Rectectomy	Deep anterior resection / open	5-484.58	Rectectomy with sphincter retention: Deep anterior resection: Switch laparoscopically - open surgically with anastomosis
Colorectal surgery	Rectectomy	Deep anterior resection / open	5-484.59	Rectectomy with sphincter retention: Deep anterior resection: Switch laparoscopically - open surgically with enterostoma and blind closure
Colorectal surgery	Rectectomy	Deep anterior resection / open	5-484.61	Rectectomy with sphincter retention: Deep anterior resection with peranal anastomosis: Open surgically with anastomosis
Colorectal surgery	Rectectomy	Deep anterior resection / open	5-484.6x	Rectal resection with sphincter preservation: Deep anterior resection with peranal anastomosis: Other
Colorectal surgery	Rectectomy	Other rectal resection / lap	5-484-x5	Rectal resection with sphincter preservation: Other: Laparoscopic with anastomosis
Colorectal surgery	Rectectomy	Other rectal resection / open	5-484.x1	Rectal resection with sphincter preservation: Other: Open surgery with anastomosis
Colorectal surgery	Rectectomy	Other rectal resection / open	5-484.x8	Rectal resection with sphincter preservation: Other: change laparoscopic - open surgical with anastomosis
Colorectal surgery	Rectectomy	Rectal resection without sphincter preservation / lap	5-485.22	Rectectomy without sphincter retention: Abdominosakral: Combines open surgical-laparoscopic
Colorectal surgery	Rectectomy	Rectal resection without sphincter preservation / open	5-485	Rectectomy without sphincter retention
Colorectal surgery	Rectectomy	Rectal resection without sphincter preservation / open	5-485.01	Rectectomy without sphincter retention: abdominoperineal: Open surgical
Colorectal surgery	Rectectomy	Rectal resection without sphincter preservation / open	5-485.02	Rectectomy without sphincter retention: abdominoperineal: Combines open surgical-laparoscopic
Colorectal surgery	Rectectomy	Rectal resection without sphincter preservation / open	5-485.1	Rectectomy without sphincter retention: Abdominoperineal with removal of neighboring organs
Colorectal surgery	Rectectomy	Rectal resection without sphincter preservation / open	5-485.21	Rectectomy without sphincter retention: Abdominosakral: Open surgical
Colorectal surgery	Rectectomy	Rectal resection without sphincter preservation / open	5-485.3	Rectectomy without sphincter retention: Abdominosacral with removal of neighbors
Colorectal surgery	Rectectomy	Rectal resection without sphincter preservation / open	5-485.4	Rectectomy without sphincter retention: Sakroperineal
Colorectal surgery	Rectectomy	Rectal resection without sphincter preservation / perineal	5-485.5	Rectectomy without sphincter retention: perineal
Colorectal surgery	Rectectomy	Rectum: segment resection / lap	5-484.05	Rectectomy with sphincter retention: Anterior cuff resection: Laparoscopically with anastomosis
Colorectal surgery	Rectectomy	Rectum: segment resection / lap	5-484.06	Rectectomy with sphincter retention: Anterior cuff resection: Laparoscopic with enterostoma and blind closure
Colorectal surgery	Rectectomy	Rectum: segment resection / lap	5-484.15	Rectectomy with sphincter retention: Posteriore cuff resection [Rectotomia posterior]: Laparoscopically with anastomosis
Colorectal surgery	Rectectomy	Rectum: segment resection / lap	5-484.16	Rectectomy with sphincter retention: Posteriore cuff resection [Rectotomia posterior]: Laparoscopic with enterostoma and blind closure
Colorectal surgery	Rectectomy	Rectum: segment resection / open	5-484	Rectectomy with sphincter retention
Colorectal surgery	Rectectomy	Rectum: segment resection / open	5-484.01	Rectectomy with sphincter retention: Anterior cuff resection: Open surgically with anastomosis
Colorectal surgery	Rectectomy	Rectum: segment resection / open	5-484.02	Rectectomy with sphincter retention: Anterior cuff resection: Open surgical with enterostoma and blind closure
Colorectal surgery	Rectectomy	Rectum: segment resection / open	5-484.08	Rectectomy with sphincter retention: Anterior cuff resection: Switch laparoscopically - open surgically with anastomosis
Colorectal surgery	Rectectomy	Rectum: segment resection / open	5-484.09	Rectectomy with sphincter retention: Anterior cuff resection: Switch laparoscopically - open surgically with enterostoma and blind closure
Colorectal surgery	Rectectomy	Rectum: segment resection / open	5-484.11	Rectectomy with sphincter retention: Posteriore cuff resection [Rectotomia posterior]: Open surgically with anastomosis
Colorectal surgery	Rectectomy	Rectum: segment resection / open	5-484.12	Rectectomy with sphincter retention: Posteriore cuff resection [Rectotomia posterior]: Open surgical with enterostoma and blind closure
Colorectal surgery	Rectectomy	Tubular resection / lap	5-484.25	Rectectomy with sphincter retention: Tubular resection while leaving the paraproctium: Laparoscopically with anastomosis
Colorectal surgery	Rectectomy	Tubular resection / lap	5-484.26	Rectectomy with sphincter retention: Tubular resection while leaving the paraproctium: Laparoscopic with enterostoma and blind closure
Colorectal surgery	Rectectomy	Tubular resection / open	5-484.21	Rectectomy with sphincter retention: Tubular resection while leaving the paraproctium: Open surgically with anastomosis
Colorectal surgery	Rectectomy	Tubular resection / open	5-484.22	Rectectomy with sphincter retention: Tubular resection while leaving the paraproctium: Open surgical with enterostoma and blind closure
Colorectal surgery	Rectectomy	Tubular resection / open	5-484.28	Rectectomy with sphincter retention: Tubular resection while leaving the paraproctium: Switch laparoscopically - open surgically with anastomosis
Colorectal surgery	Rectectomy	Tubular resection / open	5-484.29	Rectectomy with sphincter retention: Tubular resection while leaving the paraproctium: Switch laparoscopically - open surgically with enterostoma and blind closure
Colorectal surgery	Rectectomy	Tubular resection / Transtar / peranal	5-484.27	Rectectomy with sphincter retention: Tubular resection while leaving the paraproctium: peranally
Gynaecology	Hysterectomy	Cervical stump extirpation / endoscopic	5-684.4	Zervixstumpfexstirpation: Endoscopic (laparoscopic)
Gynaecology	Hysterectomy	Cervical stump extirpation / endoscopic	5-684.5	Zervixstumpfexstirpation: Switch endoscopically - open surgical
Gynaecology	Hysterectomy	Cervical stump extirpation / open	5-684	Zervixstumpfexstirpation
Gynaecology	Hysterectomy	Cervical stump extirpation / open	5-684.0	Zervixstumpfexstirpation: Open surgical (abdominal)
Gynaecology	Hysterectomy	Cervical stump extirpation / open	5-686.00	Radical cervical dystrophy: Without lymphadenectomy: Open surgical (abdominal)
Gynaecology	Hysterectomy	Cervical stump extirpation / open	5-686.1	Radical cervical dystrophy: With pelvic lymphadenectomy
Gynaecology	Hysterectomy	Cervical stump extirpation / open	5-686.2	Radical cervical dystrophy: With para aortal lymphadenectomy
Gynaecology	Hysterectomy	Cervical stump extirpation / open	5-686.3	Radical cervical dystrophy: With pelvic and para aortal lymphadenectomy
Gynaecology	Hysterectomy	Cervical stump extirpation / vaginal	5-684.1	Zervixstumpfexstirpation: Vaginal
Gynaecology	Hysterectomy	Cervical stump extirpation / vaginal	5-684.2	Zervixstumpfexstirpation: Switch vaginal open surgery
Gynaecology	Hysterectomy	Cervical stump extirpation / vaginal	5-686.01	Radical cervical dystrophy: Without lymphadenectomy: Vaginal
Gynaecology	Hysterectomy	Cervical stump extirpation / vaginal	5-686.03	Radical cervical dystrophy: Without lymphadenectomy: Switch vaginal open surgery
Gynaecology	Hysterectomy	Cervical stump extirpation / vaginal, lap ass.	5-684.3	Zervixstumpfexstirpation: Vaginal, laparoscopically assisted
Gynaecology	Hysterectomy	Cervical stump extirpation / vaginal, lap ass.	5-686.02	Radical cervical dystrophy: Without lymphadenectomy: Vaginal, laparoscopically assisted
Gynaecology	Hysterectomy	Hysterectomy, radical: total mesometrial resection of the uterus [TMMR] / open	5-685.40	Radical uterine extirpation: Total mesometrial resection of the uterus [TMMR]: Without lymphadenectomy
Gynaecology	Hysterectomy	Hysterectomy, radical: total mesometrial resection of the uterus [TMMR] / open	5-685.41	Radical uterine extirpation: Total mesometrial resection of the uterus [TMMR]: With pelvic lymphadenectomy
Gynaecology	Hysterectomy	Hysterectomy, radical: total mesometrial resection of the uterus [TMMR] / open	5-685.42	Radical uterine extirpation: Total mesometrial resection of the uterus [TMMR]: With para aortal lymphadenectomy
Gynaecology	Hysterectomy	Hysterectomy, radical: total mesometrial resection of the uterus [TMMR] / open	5-685.43	Radical uterine extirpation: Total mesometrial resection of the uterus [TMMR]: With pelvic and para aortal lymphadenectomy
Gynaecology	Hysterectomy	Hysterectomy, radical: Wertheim- Meigs / open	5-685	Radical uterine extirpation
Gynaecology	Hysterectomy	Hysterectomy, radical: Wertheim- Meigs / open	5-685.00	Radical uterine extirpation: Without lymphadenectomy: Open surgical (abdominal)
Gynaecology	Hysterectomy	Hysterectomy, radical: Wertheim- Meigs / open	5-685.1	Radical uterine extirpation: With pelvic lymphadenectomy
Gynaecology	Hysterectomy	Hysterectomy, radical: Wertheim- Meigs / open	5-685.2	Radical uterine extirpation: With para aortal lymphadenectomy
Gynaecology	Hysterectomy	Hysterectomy, radical: Wertheim- Meigs / open	5-685.3	Radical uterine extirpation: With pelvic and para aortal lymphadenectomy
Gynaecology	Hysterectomy	Hysterectomy, radical: Wertheim- Meigs / vaginal	5-685.01	Radical uterine extirpation: Without lymphadenectomy: Vaginal
Gynaecology	Hysterectomy	Hysterectomy, radical: Wertheim- Meigs / vaginal	5-685.03	Radical uterine extirpation: Without lymphadenectomy: Switch vaginal open surgery
Gynaecology	Hysterectomy	Hysterectomy, radical: Wertheim- Meigs / vaginal, lap ass.	5-685.02	Radical uterine extirpation: Without lymphadenectomy: Vaginal, laparoscopically assisted
Gynaecology	Hysterectomy	Uterine extirpation [hysterectomy] / vaginal	5-683.01	Uterusexstirpation [hysterectomy]: Without salpingoovariectomy: Vaginal
Gynaecology	Hysterectomy	Uterine extirpation [hysterectomy] / vaginal	5-683.05	Uterusexstirpation [hysterectomy]: Without salpingoovariectomy: Switch vaginal open surgery
Gynaecology	Hysterectomy	Uterine extirpation [hysterectomy] / vaginal	5-683.11	Uterusexstirpation [hysterectomy]: With salpingoovariectomy, one-sided: Vaginal
Gynaecology	Hysterectomy	Uterine extirpation [hysterectomy] / vaginal	5-683.15	Uterusexstirpation [hysterectomy]: With salpingoovariectomy, one-sided: Switch vaginal open surgery
Gynaecology	Hysterectomy	Uterine extirpation [hysterectomy] / vaginal	5-683.21	Uterusexstirpation [hysterectomy]: With salpingoovariectomy, bilateral: Vaginal
Gynaecology	Hysterectomy	Uterine extirpation [hysterectomy] / vaginal	5-683.25	Uterusexstirpation [hysterectomy]: With salpingoovariectomy, bilateral: Switch vaginal open surgery
Gynaecology	Hysterectomy	Uterus extirpation [hysterectomy] / endoscopic	5-683.03	Uterusexstirpation [hysterectomy]: Without salpingoovariectomy: Endoscopic (laparoscopic)
Gynaecology	Hysterectomy	Uterus extirpation [hysterectomy] / endoscopic	5-683.04	Uterusexstirpation [hysterectomy]: Without salpingoovariectomy: Switch endoscopically - open surgical
Gynaecology	Hysterectomy	Uterus extirpation [hysterectomy] / endoscopic	5-683.13	Uterusexstirpation [hysterectomy]: With salpingoovariectomy, one-sided: Endoscopic (laparoscopic)
Gynaecology	Hysterectomy	Uterus extirpation [hysterectomy] / endoscopic	5-683.14	Uterusexstirpation [hysterectomy]: With salpingoovariectomy, one-sided: Switch endoscopically - open surgical
Gynaecology	Hysterectomy	Uterus extirpation [hysterectomy] / endoscopic	5-683.23	Uterusexstirpation [hysterectomy]: With salpingoovariectomy, bilateral: Endoscopic (laparoscopic)
Gynaecology	Hysterectomy	Uterus extirpation [hysterectomy] / endoscopic	5-683.24	Uterusexstirpation [hysterectomy]: With salpingoovariectomy, bilateral: Switch endoscopically - open surgical
Gynaecology	Hysterectomy	Uterus extirpation [hysterectomy] / open	5-683	Uterusexstirpation [hysterectomy]
Gynaecology	Hysterectomy	Uterus extirpation [hysterectomy] / open	5-683.00	Uterusexstirpation [hysterectomy]: Without salpingoovariectomy: Open surgical (abdominal)
Gynaecology	Hysterectomy	Uterus extirpation [hysterectomy] / open	5-683.10	Uterusexstirpation [hysterectomy]: With salpingoovariectomy, one-sided: Open surgical (abdominal)
Gynaecology	Hysterectomy	Uterus extirpation [hysterectomy] / open	5-683.20	Uterusexstirpation [hysterectomy]: With salpingoovariectomy, bilateral: Open surgical (abdominal)
Gynaecology	Hysterectomy	Uterus extirpation [hysterectomy] / open	5-683.3	Uterusexstirpation [hysterectomy]: With extended retroperitoneal preparation
Gynaecology	Hysterectomy	Uterus extirpation [hysterectomy] / open	5-686	Radical cervical dystrophy
Gynaecology	Hysterectomy	Uterus extirpation [hysterectomy] / vaginal, lap ass.	5-683.02	Uterusexstirpation [hysterectomy]: Without salpingoovariectomy: Vaginal, laparoscopically assisted
Gynaecology	Hysterectomy	Uterus extirpation [hysterectomy] / vaginal, lap ass.	5-683.12	Uterusexstirpation [hysterectomy]: With salpingoovariectomy, one-sided: Vaginal, laparoscopically assisted
Gynaecology	Hysterectomy	Uterus extirpation [hysterectomy] / vaginal, lap ass.	5-683.22	Uterusexstirpation [hysterectomy]: With salpingoovariectomy, bilateral: Vaginal, laparoscopically assisted
Orthopaedics & trauma surgery	Hip endoprosthesis	Hip endoprosthesis: primary / open	5-820.00	Implantation of an endoprosthesis at the hip joint: TEP: Not cemented
Orthopaedics & trauma surgery	Hip endoprosthesis	Hip endoprosthesis: primary / open	5-820.01	Implantation of an endoprosthesis at the hip joint: TEP: cemented
Orthopaedics & trauma surgery	Hip endoprosthesis	Hip endoprosthesis: primary / open	5-820.02	Implantation of an endoprosthesis at the hip joint: TEP: Hybrid (partially cemented)
Orthopaedics & trauma surgery	Hip endoprosthesis	Hip endoprosthesis: primary / open	5-820.20	Implantation of an endoprosthesis at the hip joint: Total endoprosthesis, special prosthesis: Not cemented
Orthopaedics & trauma surgery	Hip endoprosthesis	Hip endoprosthesis: primary / open	5-820.21	Implantation of an endoprosthesis at the hip joint: Total endoprosthesis, special prosthesis: cemented
Orthopaedics & trauma surgery	Hip endoprosthesis	Hip endoprosthesis: primary / open	5-820.22	Implantation of an endoprosthesis at the hip joint: Total endoprosthesis, special prosthesis: Hybrid (partially cemented)
Orthopaedics & trauma surgery	Hip endoprosthesis	Hip endoprosthesis: primary / open	5-820.30	Implantation of an endoprosthesis at the hip joint: A femoral head prosthesis: Not cemented
Orthopaedics & trauma surgery	Hip endoprosthesis	Hip endoprosthesis: primary / open	5-820.31	Implantation of an endoprosthesis at the hip joint: A femoral head prosthesis: cemented
Orthopaedics & trauma surgery	Hip endoprosthesis	Hip endoprosthesis: primary / open	5-820.40	Implantation of an endoprosthesis at the hip joint: dual head prosthesis: Not cemented
Orthopaedics & trauma surgery	Hip endoprosthesis	Hip endoprosthesis: primary / open	5-820.41	Implantation of an endoprosthesis at the hip joint: dual head prosthesis: cemented
Orthopaedics & trauma surgery	Hip endoprosthesis	Hip endoprosthesis: primary / open	5-820.50	Implantation of an endoprosthesis at the hip joint: Joint socket supporting shell: Not cemented
Orthopaedics & trauma surgery	Hip endoprosthesis	Hip endoprosthesis: primary / open	5-820.51	Implantation of an endoprosthesis at the hip joint: Joint socket supporting shell: cemented
Orthopaedics & trauma surgery	Hip endoprosthesis	Hip endoprosthesis: primary / open	5-820.94	Implantation of an endoprosthesis at the hip joint: A short-stem femoral head prosthesis: With pans prosthesis, not cemented
Orthopaedics & trauma surgery	Hip endoprosthesis	Hip endoprosthesis: revision, change & removal / open	5-821.0	Revision, change and removal of an endoprosthesis at the hip joint: Revision (without replacement)
Orthopaedics & trauma surgery	Hip endoprosthesis	Hip endoprosthesis: revision, change & removal / open	5-821.10	Revision, change and removal of an endoprosthesis at the hip joint: Replacement of a femoral head prosthesis: In femoral head prosthesis, not cemented
Orthopaedics & trauma surgery	Hip endoprosthesis	Hip endoprosthesis: revision, change & removal / open	5-821.12	Revision, change and removal of an endoprosthesis at the hip joint: Replacement of a femoral head prosthesis: In total endoprosthesis, not cemented
Orthopaedics & trauma surgery	Hip endoprosthesis	Hip endoprosthesis: revision, change & removal / open	5-821.14	Revision, change and removal of an endoprosthesis at the hip joint: Replacement of a femoral head prosthesis: In total endoprosthesis, hybrid (partially cemented)
Orthopaedics & trauma surgery	Hip endoprosthesis	Hip endoprosthesis: revision, change & removal / open	5-821.15	Revision, change and removal of an endoprosthesis at the hip joint: Replacement of a femoral head prosthesis: In total endoprosthesis, special prosthesis
Orthopaedics & trauma surgery	Hip endoprosthesis	Hip endoprosthesis: revision, change & removal / open	5-821.16	Revision, change and removal of an endoprosthesis at the hip joint: Replacement of a femoral head prosthesis: In duo head prosthesis
Orthopaedics & trauma surgery	Hip endoprosthesis	Hip endoprosthesis: revision, change & removal / open	5-821.18	Revision, change and removal of an endoprosthesis at the hip joint: Replacement of a femoral head prosthesis: Change of the plug-in head
Orthopaedics & trauma surgery	Hip endoprosthesis	Hip endoprosthesis: revision, change & removal / open	5-821.20	Revision, change and removal of an endoprosthesis at the hip joint: Replacement of a joint socket prosthesis: In joint socket prosthesis, not cemented
Orthopaedics & trauma surgery	Hip endoprosthesis	Hip endoprosthesis: revision, change & removal / open	5-821.24	Revision, change and removal of an endoprosthesis at the hip joint: Replacement of a joint socket prosthesis: In joint socket prosthesis, not cemented, with change of the plug-on head
Orthopaedics & trauma surgery	Hip endoprosthesis	Hip endoprosthesis: revision, change & removal / open	5-821.26	Revision, change and removal of an endoprosthesis at the hip joint: Replacement of a joint socket prosthesis: In total endoprosthesis, not cemented
Orthopaedics & trauma surgery	Hip endoprosthesis	Hip endoprosthesis: revision, change & removal / open	5-821.28	Revision, change and removal of an endoprosthesis at the hip joint: Replacement of a joint socket prosthesis: In total endoprosthesis, hybrid (partially cemented)
Orthopaedics & trauma surgery	Hip endoprosthesis	Hip endoprosthesis: revision, change & removal / open	5-821.29	Revision, change and removal of an endoprosthesis at the hip joint: Replacement of a joint socket prosthesis: In total endoprosthesis, special prosthesis
Orthopaedics & trauma surgery	Hip endoprosthesis	Hip endoprosthesis: revision, change & removal / open	5-821.2a	Revision, change and removal of an endoprosthesis at the hip joint: Replacement of a joint socket prosthesis: Insulated change of an inlay without changing the pans
Orthopaedics & trauma surgery	Hip endoprosthesis	Hip endoprosthesis: revision, change & removal / open	5-821.2b	Revision, change and removal of an endoprosthesis at the hip joint: Replacement of a joint socket prosthesis: Insulated replacement of an inlay without changing the pans, with change of the plug-on head
Orthopaedics & trauma surgery	Hip endoprosthesis	Hip endoprosthesis: revision, change & removal / open	5-821.30	Revision, change and removal of an endoprosthesis at the hip joint: Replacement of cemented total endoprosthesis: In total endoprosthesis, not cemented
Orthopaedics & trauma surgery	Hip endoprosthesis	Hip endoprosthesis: revision, change & removal / open	5-821.32	Revision, change and removal of an endoprosthesis at the hip joint: Replacement of cemented total endoprosthesis: In total endoprosthesis, hybrid (partially cemented)
Orthopaedics & trauma surgery	Hip endoprosthesis	Hip endoprosthesis: revision, change & removal / open	5-821.33	Revision, change and removal of an endoprosthesis at the hip joint: Replacement of cemented total endoprosthesis: In total endoprosthesis, special prosthesis
Orthopaedics & trauma surgery	Hip endoprosthesis	Hip endoprosthesis: revision, change & removal / open	5-821.40	Revision, change and removal of an endoprosthesis at the hip joint: Replacement of non-cemented total endoprosthesis: In total endoprosthesis, not cemented
Orthopaedics & trauma surgery	Hip endoprosthesis	Hip endoprosthesis: revision, change & removal / open	5-821.42	Revision, change and removal of an endoprosthesis at the hip joint: Replacement of non-cemented total endoprosthesis: In total endoprosthesis, hybrid (partially cemented)
Orthopaedics & trauma surgery	Hip endoprosthesis	Hip endoprosthesis: revision, change & removal / open	5-821.43	Revision, change and removal of an endoprosthesis at the hip joint: Replacement of non-cemented total endoprosthesis: In total endoprosthesis, special prosthesis
Orthopaedics & trauma surgery	Hip endoprosthesis	Hip endoprosthesis: revision, change & removal / open	5-821.50	Revision, change and removal of an endoprosthesis at the hip joint: Replacement of a total endoprosthesis, hybrid (partially cemented): In total endoprosthesis, not cemented
Orthopaedics & trauma surgery	Hip endoprosthesis	Hip endoprosthesis: revision, change & removal / open	5-821.52	Revision, change and removal of an endoprosthesis at the hip joint: Replacement of a total endoprosthesis, hybrid (partially cemented): In total endoprosthesis, hybrid (partially cemented)
Orthopaedics & trauma surgery	Hip endoprosthesis	Hip endoprosthesis: revision, change & removal / open	5-821.53	Revision, change and removal of an endoprosthesis at the hip joint: Replacement of a total endoprosthesis, hybrid (partially cemented): In total endoprosthesis, special prosthesis
Orthopaedics & trauma surgery	Hip endoprosthesis	Hip endoprosthesis: revision, change & removal / open	5-821.60	Revision, change and removal of an endoprosthesis at the hip joint: Replacement of a total endoprosthesis, special prosthesis: In total endoprosthesis, not cemented
Orthopaedics & trauma surgery	Hip endoprosthesis	Hip endoprosthesis: revision, change & removal / open	5-821.62	Revision, change and removal of an endoprosthesis at the hip joint: Replacement of a total endoprosthesis, special prosthesis: In total endoprosthesis, hybrid (partially cemented)
Orthopaedics & trauma surgery	Hip endoprosthesis	Hip endoprosthesis: revision, change & removal / open	5-821.63	Revision, change and removal of an endoprosthesis at the hip joint: Replacement of a total endoprosthesis, special prosthesis: In total endoprosthesis, special prosthesis
Orthopaedics & trauma surgery	Hip endoprosthesis	Hip endoprosthesis: revision, change & removal / open	5-821.f0	Revision, change and removal of an endoprosthesis at the hip joint: Replacement of a duo head prosthesis: In duo head prosthesis, not cemented
Orthopaedics & trauma surgery	Hip endoprosthesis	Hip endoprosthesis: revision, change & removal / open	5-821.f2	Revision, change and removal of an endoprosthesis at the hip joint: Replacement of a duo head prosthesis: In total endoprosthesis, not cemented
Orthopaedics & trauma surgery	Hip endoprosthesis	Hip endoprosthesis: revision, change & removal / open	5-821.f4	Revision, change and removal of an endoprosthesis at the hip joint: Replacement of a duo head prosthesis: In total endoprosthesis, special prosthesis
Orthopaedics & trauma surgery	Hip endoprosthesis	Hip endoprosthesis: revision, change & removal / open	5-821.g0	Revision, change and removal of an endoprosthesis at the hip joint: Replacement of a surface replacement prosthesis: In surface replacement prosthesis, not cemented
Orthopaedics & trauma surgery	Hip endoprosthesis	Hip endoprosthesis: revision, change & removal / open	5-821.g1	Revision, change and removal of an endoprosthesis at the hip joint: Replacement of a surface replacement prosthesis: In surface replacement prosthesis, cemented
Orthopaedics & trauma surgery	Hip endoprosthesis	Hip endoprosthesis: revision, change & removal / open	5-821.g2	Revision, change and removal of an endoprosthesis at the hip joint: Replacement of a surface replacement prosthesis: In surface replacement prosthesis, hybrid (partially cemented)
Orthopaedics & trauma surgery	Hip endoprosthesis	Hip endoprosthesis: revision, change & removal / open	5-821.g3	Revision, change and removal of an endoprosthesis at the hip joint: Replacement of a surface replacement prosthesis: In total endoprosthesis, not cemented
Orthopaedics & trauma surgery	Hip endoprosthesis	Hip endoprosthesis: revision, change & removal / open	5-821.g5	Revision, change and removal of an endoprosthesis at the hip joint: Replacement of a surface replacement prosthesis: In total endoprosthesis, special prosthesis
Orthopaedics & trauma surgery	Hip endoprosthesis	Hip endoprosthesis: revision, change & removal / open	5-821.h	Revision, change and removal of an endoprosthesis at the hip joint: Removal of a surface replacement prosthesis
Orthopaedics & trauma surgery	Hip endoprosthesis	Hip endoprosthesis: revision, change & removal / open	5-821.j0	Revision, change and removal of an endoprosthesis at the hip joint: Replacement of a femoral head prosthesis [short-end femoral head prosthesis]: In total endoprosthesis, not cemented
Orthopaedics & trauma surgery	Hip endoprosthesis	Hip endoprosthesis: revision, change & removal / open	5-821.j2	Revision, change and removal of an endoprosthesis at the hip joint: Replacement of a femoral head prosthesis [short-end femoral head prosthesis]: In total endoprosthesis, special prosthesis
Orthopaedics & trauma surgery	Hip endoprosthesis	Hip endoprosthesis: revision, change & removal / open	5-821.k	Revision, change and removal of an endoprosthesis at the hip joint: Removal of a femoral head prosthesis [femoral head prosthesis]
Orthopaedics & trauma surgery	Knee endoprosthesis	Knee endoprosthesis: primary / open	5-822	Implantation of an endoprosthesis at the knee joint
Orthopaedics & trauma surgery	Knee endoprosthesis	Knee endoprosthesis: primary / open	5-822.00	Implantation of an endoprosthesis at the knee joint: Unicondylar sledding prosthesis: Not cemented
Orthopaedics & trauma surgery	Knee endoprosthesis	Knee endoprosthesis: primary / open	5-822.01	Implantation of an endoprosthesis at the knee joint: Unicondylar sledding prosthesis: cemented
Orthopaedics & trauma surgery	Knee endoprosthesis	Knee endoprosthesis: primary / open	5-822.02	Implantation of an endoprosthesis at the knee joint: Unicondylar sledding prosthesis: Hybrid (partially cemented)
Orthopaedics & trauma surgery	Knee endoprosthesis	Knee endoprosthesis: primary / open	5-822.10	Implantation of an endoprosthesis on the knee joint: bicondylar surface replacement prosthesis, uncoupled, without patella replacement: Not cemented
Orthopaedics & trauma surgery	Knee endoprosthesis	Knee endoprosthesis: primary / open	5-822.11	Implantation of an endoprosthesis on the knee joint: bicondylar surface replacement prosthesis, uncoupled, without patella replacement: cemented
Orthopaedics & trauma surgery	Knee endoprosthesis	Knee endoprosthesis: primary / open	5-822.12	Implantation of an endoprosthesis on the knee joint: Bikondylar surface replacement prosthesis, uncoupled, without patella replacement: Hybrid (partially cemented)
Orthopaedics & trauma surgery	Knee endoprosthesis	Knee endoprosthesis: primary / open	5-822.20	Implantation of an endoprosthesis on the knee joint: bicondylar surface replacement prosthesis, uncoupled, with patella replacement: Not cemented
Orthopaedics & trauma surgery	Knee endoprosthesis	Knee endoprosthesis: primary / open	5-822.21	Implantation of an endoprosthesis on the knee joint: bicondylar surface replacement prosthesis, uncoupled, with patella replacement: cemented
Orthopaedics & trauma surgery	Knee endoprosthesis	Knee endoprosthesis: primary / open	5-822.22	Implantation of an endoprosthesis on the knee joint: Bikondylar surface replacement prosthesis, uncoupled, with patella replacement: Hybrid (partially cemented)
Orthopaedics & trauma surgery	Knee endoprosthesis	Knee endoprosthesis: primary / open	5-822.30	Implantation of an endoprosthesis on the knee joint: bicondylar surface replacement prosthesis, partially coupled, without patella replacement: Not cemented
Orthopaedics & trauma surgery	Knee endoprosthesis	Knee endoprosthesis: primary / open	5-822.31	Implantation of an endoprosthesis on the knee joint: bicondylar surface replacement prosthesis, partially coupled, without patella replacement: cemented
Orthopaedics & trauma surgery	Knee endoprosthesis	Knee endoprosthesis: primary / open	5-822.32	Implantation of an endoprosthesis on the knee joint: Bikondylar surface replacement prosthesis, partially coupled, without patella replacement: Hybrid (partially cemented)
Orthopaedics & trauma surgery	Knee endoprosthesis	Knee endoprosthesis: primary / open	5-822.40	Implantation of an endoprosthesis on the knee joint: bicondylar surface replacement prosthesis, partially coupled, with patella replacement: Not cemented
Orthopaedics & trauma surgery	Knee endoprosthesis	Knee endoprosthesis: primary / open	5-822.41	Implantation of an endoprosthesis on the knee joint: bicondylar surface replacement prosthesis, partially coupled, with patella replacement: cemented
Orthopaedics & trauma surgery	Knee endoprosthesis	Knee endoprosthesis: primary / open	5-822.42	Implantation of an endoprosthesis on the knee joint: Bikondylar surface replacement prosthesis, partially coupled, with patella replacement: Hybrid (partially cemented)
Orthopaedics & trauma surgery	Knee endoprosthesis	Knee endoprosthesis: primary / open	5-822.60	Hinge endoprosthesis without patella replacement: Not cemented
Orthopaedics & trauma surgery	Knee endoprosthesis	Knee endoprosthesis: primary / open	5-822.61	Hinge endoprosthesis without patella replacement: cemented
Orthopaedics & trauma surgery	Knee endoprosthesis	Knee endoprosthesis: primary / open	5-822.62	Hinge endoprosthesis without patella replacement: Hybrid (partially cemented)
Orthopaedics & trauma surgery	Knee endoprosthesis	Knee endoprosthesis: primary / open	5-822.70	Hinge endoprosthesis with patella replacement: Not cemented
Orthopaedics & trauma surgery	Knee endoprosthesis	Knee endoprosthesis: primary / open	5-822.71	Hinge endoprosthesis with patella replacement: cemented
Orthopaedics & trauma surgery	Knee endoprosthesis	Knee endoprosthesis: primary / open	5-822.72	Hinge endoprosthesis with patella replacement: Hybrid (partially cemented)
Orthopaedics & trauma surgery	Knee endoprosthesis	Knee endoprosthesis: primary / open	5-822.80	Implantation of an endoprosthesis at the knee joint: Patellaersatz: Patellar surface, not cemented
Orthopaedics & trauma surgery	Knee endoprosthesis	Knee endoprosthesis: primary / open	5-822.81	Implantation of an endoprosthesis at the knee joint: Patellaersatz: Patellar surface, cemented
Orthopaedics & trauma surgery	Knee endoprosthesis	Knee endoprosthesis: primary / open	5-822.83	Implantation of an endoprosthesis at the knee joint: Patellaersatz: Patellofemoral replacement, not cemented
Orthopaedics & trauma surgery	Knee endoprosthesis	Knee endoprosthesis: primary / open	5-822.84	Implantation of an endoprosthesis at the knee joint: Patellaersatz: Patellofemoral replacement, cemented
Orthopaedics & trauma surgery	Knee endoprosthesis	Knee endoprosthesis: primary / open	5-822.85	Implantation of an endoprosthesis at the knee joint: Patellaersatz: Patellofemoral replacement, hybrid (partially cemented)
Orthopaedics & trauma surgery	Knee endoprosthesis	Knee endoprosthesis: primary / open	5-822.86	Implantation of an endoprosthesis at the knee joint: Patellaersatz: Insulated replacement of the femoral glove, not cemented
Orthopaedics & trauma surgery	Knee endoprosthesis	Knee endoprosthesis: primary / open	5-822.87	Implantation of an endoprosthesis at the knee joint: Patellaersatz: Insulated replacement of the femoral sliding surface, cemented
Orthopaedics & trauma surgery	Knee endoprosthesis	Knee endoprosthesis: primary / open	5-822.90	Implantation of an endoprosthesis at the knee joint: Special prosthesis: Not cemented
Orthopaedics & trauma surgery	Knee endoprosthesis	Knee endoprosthesis: primary / open	5-822.91	Implantation of an endoprosthesis at the knee joint: Special prosthesis: cemented
Orthopaedics & trauma surgery	Knee endoprosthesis	Knee endoprosthesis: primary / open	5-822.92	Implantation of an endoprosthesis at the knee joint: Special prosthesis: Hybrid (partially cemented)
Orthopaedics & trauma surgery	Knee endoprosthesis	Knee endoprosthesis: primary / open	5-822.a1	Endoprosthesis with extended flexion ability, without patella replacement: cemented
Orthopaedics & trauma surgery	Knee endoprosthesis	Knee endoprosthesis: primary / open	5-822.a2	Endoprosthesis with extended flexion ability, without patella replacement: Hybrid (partially cemented)
Orthopaedics & trauma surgery	Knee endoprosthesis	Knee endoprosthesis: primary / open	5-822.b1	Endoprosthesis with extended flexion ability, with patella replacement: cemented
Orthopaedics & trauma surgery	Knee endoprosthesis	Knee endoprosthesis: primary / open	5-822.b2	Endoprosthesis with extended flexion ability, with patella replacement: Hybrid (partially cemented)
Orthopaedics & trauma surgery	Knee endoprosthesis	Knee endoprosthesis: primary / open	5-822.c	Implantation of an endoprosthesis at the knee joint: Interpositional non-anchored implant
Orthopaedics & trauma surgery	Knee endoprosthesis	Knee endoprosthesis: primary / open	5-822.d0	Bicompartimental partial joint replacement prosthesis, without patella replacement: Not cemented
Orthopaedics & trauma surgery	Knee endoprosthesis	Knee endoprosthesis: primary / open	5-822.d1	Bicompartimental partial joint replacement prosthesis, without patella replacement: cemented
Orthopaedics & trauma surgery	Knee endoprosthesis	Knee endoprosthesis: primary / open	5-822.d2	Bicompartimental partial joint replacement prosthesis, without patella replacement: Hybrid (partially cemented)
Orthopaedics & trauma surgery	Knee endoprosthesis	Knee endoprosthesis: primary / open	5-822.e0	Bicompartimental partial joint replacement prosthesis, with patella replacement: Not cemented
Orthopaedics & trauma surgery	Knee endoprosthesis	Knee endoprosthesis: primary / open	5-822.e1	Bicompartimental partial joint replacement prosthesis, with patella replacement: cemented
Orthopaedics & trauma surgery	Knee endoprosthesis	Knee endoprosthesis: primary / open	5-822.e2	Bicompartimental partial joint replacement prosthesis, with patella replacement: Hybrid (partially cemented)
Orthopaedics & trauma surgery	Knee endoprosthesis	Knee endoprosthesis: primary / open	5-822.f0	Implantation of an endoprosthesis at the knee joint: Implantation of an endoprosthetic joint replacement without movement function: Not cemented
Orthopaedics & trauma surgery	Knee endoprosthesis	Knee endoprosthesis: primary / open	5-822.f1	Implantation of an endoprosthesis at the knee joint: Implantation of an endoprosthetic joint replacement without movement function: cemented
Orthopaedics & trauma surgery	Knee endoprosthesis	Knee endoprosthesis: primary / open	5-822.f2	Implantation of an endoprosthesis at the knee joint: Implantation of an endoprosthetic joint replacement without movement function: Hybrid (partially cemented)
Orthopaedics & trauma surgery	Knee endoprosthesis	Knee endoprosthesis: primary / open	5-822.g0	Implantation of an endoprosthesis at the knee joint: Bicondylar surface replacement prosthesis: Not cemented
Orthopaedics & trauma surgery	Knee endoprosthesis	Knee endoprosthesis: primary / open	5-822.g1	Implantation of an endoprosthesis at the knee joint: Bicondylar surface replacement prosthesis: cemented
Orthopaedics & trauma surgery	Knee endoprosthesis	Knee endoprosthesis: primary / open	5-822.g2	Implantation of an endoprosthesis at the knee joint: Bicondylar surface replacement prosthesis: Hybrid (partially cemented)
Orthopaedics & trauma surgery	Knee endoprosthesis	Knee endoprosthesis: primary / open	5-822.h0	Implantation of an endoprosthesis at the knee joint: Femoral and tibial shaft anchored prosthesis: Not cemented
Orthopaedics & trauma surgery	Knee endoprosthesis	Knee endoprosthesis: primary / open	5-822.h1	Implantation of an endoprosthesis at the knee joint: Femoral and tibial shaft anchored prosthesis: cemented
Orthopaedics & trauma surgery	Knee endoprosthesis	Knee endoprosthesis: primary / open	5-822.h2	Implantation of an endoprosthesis at the knee joint: Femoral and tibial shaft anchored prosthesis: Hybrid (partially cemented)
Orthopaedics & trauma surgery	Knee endoprosthesis	Knee endoprosthesis: primary / open	5-822.j1	Implantation of an endoprosthesis at the knee joint: Endoprosthesis with extended flexion ability: cemented
Orthopaedics & trauma surgery	Knee endoprosthesis	Knee endoprosthesis: primary / open	5-822.j2	Implantation of an endoprosthesis at the knee joint: Endoprosthesis with extended flexion ability: Hybrid (partially cemented)
Orthopaedics & trauma surgery	Knee endoprosthesis	Knee endoprosthesis: primary / open	5-822.k0	Implantation of an endoprosthesis at the knee joint: Bicompartmental partial joint replacement prosthesis: Not cemented
Orthopaedics & trauma surgery	Knee endoprosthesis	Knee endoprosthesis: primary / open	5-822.k1	Implantation of an endoprosthesis at the knee joint: Bicompartmental partial joint replacement prosthesis: cemented
Orthopaedics & trauma surgery	Knee endoprosthesis	Knee endoprosthesis: primary / open	5-822.k2	Implantation of an endoprosthesis at the knee joint: Bicompartmental partial joint replacement prosthesis: Hybrid (partially cemented)
Orthopaedics & trauma surgery	Knee endoprosthesis	Knee endoprosthesis: revision, change & removal / open	5-823.0	Revision, change and removal of an endoprosthesis at the knee joint: Revision (without replacement)
Orthopaedics & trauma surgery	Knee endoprosthesis	Knee endoprosthesis: revision, change & removal / open	5-823.10	Revision, change and removal of an endoprosthesis at the knee joint: Replacement of a unicondylar sledding prosthesis: In unicondylar surface prosthesis, not cemented
Orthopaedics & trauma surgery	Knee endoprosthesis	Knee endoprosthesis: revision, change & removal / open	5-823.11	Revision, change and removal of an endoprosthesis at the knee joint: Replacement of a unicondylar sledding prosthesis: Cemented in unicondylar surface prosthesis
Orthopaedics & trauma surgery	Knee endoprosthesis	Knee endoprosthesis: revision, change & removal / open	5-823.12	Revision, change and removal of an endoprosthesis at the knee joint: Replacement of a unicondylar sledding prosthesis: In bicondylar surface prosthesis without patella replacement, not cemented
Orthopaedics & trauma surgery	Knee endoprosthesis	Knee endoprosthesis: revision, change & removal / open	5-823.13	Revision, change and removal of an endoprosthesis at the knee joint: Replacement of a unicondylar sledding prosthesis: In bicondylar surface prosthesis with patella replacement, not cemented
Orthopaedics & trauma surgery	Knee endoprosthesis	Knee endoprosthesis: revision, change & removal / open	5-823.14	Revision, change and removal of an endoprosthesis at the knee joint: Replacement of a unicondylar sledding prosthesis: In bicondylar surface prosthesis without patella replacement, cemented
Orthopaedics & trauma surgery	Knee endoprosthesis	Knee endoprosthesis: revision, change & removal / open	5-823.15	Revision, change and removal of an endoprosthesis at the knee joint: Replacement of a unicondylar sledding prosthesis: In bicondylar surface prosthesis with patella replacement, cemented
Orthopaedics & trauma surgery	Knee endoprosthesis	Knee endoprosthesis: revision, change & removal / open	5-823.16	Revision, change and removal of an endoprosthesis at the knee joint: Replacement of a unicondylar sledding prosthesis: In hinged prosthesis, not cemented
Orthopaedics & trauma surgery	Knee endoprosthesis	Knee endoprosthesis: revision, change & removal / open	5-823.17	Revision, change and removal of an endoprosthesis at the knee joint: Replacement of a unicondylar sledding prosthesis: In a hinged prosthesis, cemented
Orthopaedics & trauma surgery	Knee endoprosthesis	Knee endoprosthesis: revision, change & removal / open	5-823.18	Revision, change and removal of an endoprosthesis at the knee joint: Replacement of a unicondylar sledding prosthesis: In hinge prosthesis, hybrid (partially cemented)
Orthopaedics & trauma surgery	Knee endoprosthesis	Knee endoprosthesis: revision, change & removal / open	5-823.19	Revision, change and removal of an endoprosthesis at the knee joint: Replacement of a unicondylar sledding prosthesis: inlay exchange
Orthopaedics & trauma surgery	Knee endoprosthesis	Knee endoprosthesis: revision, change & removal / open	5-823.1a	Revision, change and removal of an endoprosthesis at the knee joint: Replacement of a unicondylar sledding prosthesis: In bicondylar surface prosthesis, not cemented
Orthopaedics & trauma surgery	Knee endoprosthesis	Knee endoprosthesis: revision, change & removal / open	5-823.1b	Revision, change and removal of an endoprosthesis at the knee joint: Replacement of a unicondylar sledding prosthesis: In bicondylar surface prosthesis, cemented
Orthopaedics & trauma surgery	Knee endoprosthesis	Knee endoprosthesis: revision, change & removal / open	5-823.1c	Revision, change and removal of an endoprosthesis at the knee joint: Replacement of a unicondylar sledding prosthesis: In bicondylar surface prosthesis, hybrid (partially cemented)
Orthopaedics & trauma surgery	Knee endoprosthesis	Knee endoprosthesis: revision, change & removal / open	5-823.1d	Revision, change and removal of an endoprosthesis at the knee joint: Replacement of a unicondylar sledding prosthesis: In femoral and tibial shaft anchored prosthesis, not cemented
Orthopaedics & trauma surgery	Knee endoprosthesis	Knee endoprosthesis: revision, change & removal / open	5-823.1e	Revision, change and removal of an endoprosthesis at the knee joint: Replacement of a unicondylar sledding prosthesis: In femoral and tibial shaft anchored prosthesis, cemented
Orthopaedics & trauma surgery	Knee endoprosthesis	Knee endoprosthesis: revision, change & removal / open	5-823.1f	Revision, change and removal of an endoprosthesis at the knee joint: Replacement of a unicondylar sledding prosthesis: In femoral and tibial shaft anchored prosthesis, hybrid (partially cemented)
Orthopaedics & trauma surgery	Knee endoprosthesis	Knee endoprosthesis: revision, change & removal / open	5-823.20	Revision, change and removal of an endoprosthesis at the knee joint: Replacement of a bicondylar surface replacement prosthesis: type DC
Orthopaedics & trauma surgery	Knee endoprosthesis	Knee endoprosthesis: revision, change & removal / open	5-823.21	Revision, change and removal of an endoprosthesis at the knee joint: Replacement of a bicondylar surface replacement prosthesis: In another surface replacement prosthesis, not cemented
Orthopaedics & trauma surgery	Knee endoprosthesis	Knee endoprosthesis: revision, change & removal / open	5-823.22	Revision, change and removal of an endoprosthesis at the knee joint: Replacement of a bicondylar surface replacement prosthesis: Into another surface replacement prosthesis, (partially) cemented
Orthopaedics & trauma surgery	Knee endoprosthesis	Knee endoprosthesis: revision, change & removal / open	5-823.23	Revision, change and removal of an endoprosthesis at the knee joint: Replacement of a bicondylar surface replacement prosthesis: In hinged prosthesis, not cemented
Orthopaedics & trauma surgery	Knee endoprosthesis	Knee endoprosthesis: revision, change & removal / open	5-823.24	Revision, change and removal of an endoprosthesis at the knee joint: Replacement of a bicondylar surface replacement prosthesis: In a hinged prosthesis, cemented
Orthopaedics & trauma surgery	Knee endoprosthesis	Knee endoprosthesis: revision, change & removal / open	5-823.25	Revision, change and removal of an endoprosthesis at the knee joint: Replacement of a bicondylar surface replacement prosthesis: In a special prosthesis, not cemented
Orthopaedics & trauma surgery	Knee endoprosthesis	Knee endoprosthesis: revision, change & removal / open	5-823.26	Revision, change and removal of an endoprosthesis at the knee joint: Replacement of a bicondylar surface replacement prosthesis: In a special prosthesis, (partially) cemented
Orthopaedics & trauma surgery	Knee endoprosthesis	Knee endoprosthesis: revision, change & removal / open	5-823.27	Revision, change and removal of an endoprosthesis at the knee joint: Replacement of a bicondylar surface replacement prosthesis: inlay exchange
Orthopaedics & trauma surgery	Knee endoprosthesis	Knee endoprosthesis: revision, change & removal / open	5-823.28	Revision, change and removal of an endoprosthesis at the knee joint: Replacement of a bicondylar surface replacement prosthesis: Partial Femur part
Orthopaedics & trauma surgery	Knee endoprosthesis	Knee endoprosthesis: revision, change & removal / open	5-823.29	Revision, change and removal of an endoprosthesis at the knee joint: Replacement of a bicondylar surface replacement prosthesis: Partial change Tibialil
Orthopaedics & trauma surgery	Knee endoprosthesis	Knee endoprosthesis: revision, change & removal / open	5-823.2a	Revision, change and removal of an endoprosthesis at the knee joint: Replacement of a bicondylar surface replacement prosthesis: Into a femoral and tibial shaft anchored prosthesis, not cemented
Orthopaedics & trauma surgery	Knee endoprosthesis	Knee endoprosthesis: revision, change & removal / open	5-823.2b	Revision, change and removal of an endoprosthesis at the knee joint: Replacement of a bicondylar surface replacement prosthesis: Into a femoral and tibial shaft anchored prosthesis, (partially) cemented
Orthopaedics & trauma surgery	Knee endoprosthesis	Knee endoprosthesis: revision, change & removal / open	5-823.30	Revision, change and removal of an endoprosthesis at the knee joint: Replacement of a hinged prosthesis: type DC
Orthopaedics & trauma surgery	Knee endoprosthesis	Knee endoprosthesis: revision, change & removal / open	5-823.31	Revision, change and removal of an endoprosthesis at the knee joint: Replacement of a hinged prosthesis: In another hinge endoprosthesis, not cemented
Orthopaedics & trauma surgery	Knee endoprosthesis	Knee endoprosthesis: revision, change & removal / open	5-823.32	Revision, change and removal of an endoprosthesis at the knee joint: Replacement of a hinged prosthesis: In another hinge endoprosthesis, (partially) cemented
Orthopaedics & trauma surgery	Knee endoprosthesis	Knee endoprosthesis: revision, change & removal / open	5-823.33	Revision, change and removal of an endoprosthesis at the knee joint: Replacement of a hinged prosthesis: In a special prosthesis, not cemented
Orthopaedics & trauma surgery	Knee endoprosthesis	Knee endoprosthesis: revision, change & removal / open	5-823.34	Revision, change and removal of an endoprosthesis at the knee joint: Replacement of a hinged prosthesis: In a special prosthesis, (partially) cemented
Orthopaedics & trauma surgery	Knee endoprosthesis	Knee endoprosthesis: revision, change & removal / open	5-823.35	Revision, change and removal of an endoprosthesis at the knee joint: Replacement of a hinged prosthesis: Partial change of femoral part
Orthopaedics & trauma surgery	Knee endoprosthesis	Knee endoprosthesis: revision, change & removal / open	5-823.36	Revision, change and removal of an endoprosthesis at the knee joint: Replacement of a hinged prosthesis: Partial change tibial part
Orthopaedics & trauma surgery	Knee endoprosthesis	Knee endoprosthesis: revision, change & removal / open	5-823.37	Revision, change and removal of an endoprosthesis at the knee joint: Replacement of a hinged prosthesis: Partial change patellar part
Orthopaedics & trauma surgery	Knee endoprosthesis	Knee endoprosthesis: revision, change & removal / open	5-823.40	Revision, change and removal of an endoprosthesis at the knee joint: Replacement of a special prosthesis: type DC
Orthopaedics & trauma surgery	Knee endoprosthesis	Knee endoprosthesis: revision, change & removal / open	5-823.41	Revision, change and removal of an endoprosthesis at the knee joint: Replacement of a special prosthesis: Partial change of femoral part
Orthopaedics & trauma surgery	Knee endoprosthesis	Knee endoprosthesis: revision, change & removal / open	5-823.42	Revision, change and removal of an endoprosthesis at the knee joint: Replacement of a special prosthesis: Partial change tibial part
Orthopaedics & trauma surgery	Knee endoprosthesis	Knee endoprosthesis: revision, change & removal / open	5-823.43	Revision, change and removal of an endoprosthesis at the knee joint: Replacement of a special prosthesis: Partial change patellar part
Orthopaedics & trauma surgery	Knee endoprosthesis	Knee endoprosthesis: revision, change & removal / open	5-823.50	Revision, change and removal of an endoprosthesis at the knee joint: Replacement of a patella replacement: In patellar surface, not cemented
Orthopaedics & trauma surgery	Knee endoprosthesis	Knee endoprosthesis: revision, change & removal / open	5-823.51	Revision, change and removal of an endoprosthesis at the knee joint: Replacement of a patella replacement: In patellar surface, cemented
Orthopaedics & trauma surgery	Knee endoprosthesis	Knee endoprosthesis: revision, change & removal / open	5-823.52	Revision, change and removal of an endoprosthesis at the knee joint: Replacement of a patella replacement: In patellofemoral replacement, not cemented
Orthopaedics & trauma surgery	Knee endoprosthesis	Knee endoprosthesis: revision, change & removal / open	5-823.53	Revision, change and removal of an endoprosthesis at the knee joint: Replacement of a patella replacement: In patellofemoral replacement, (partially) cemented
Orthopaedics & trauma surgery	Knee endoprosthesis	Knee endoprosthesis: revision, change & removal / open	5-823.54	Revision, change and removal of an endoprosthesis at the knee joint: Replacement of a patella replacement: In replacement of the femoral sliding surface, not cemented
Orthopaedics & trauma surgery	Knee endoprosthesis	Knee endoprosthesis: revision, change & removal / open	5-823.55	Revision, change and removal of an endoprosthesis at the knee joint: Replacement of a patella replacement: In replacement of the femoral sliding surface, cemented
Orthopaedics & trauma surgery	Knee endoprosthesis	Knee endoprosthesis: revision, change & removal / open	5-823.6	Revision, change and removal of an endoprosthesis at the knee joint: Removal of a unicondylar sled prosthesis
Orthopaedics & trauma surgery	Knee endoprosthesis	Knee endoprosthesis: revision, change & removal / open	5-823.7	Revision, change and removal of an endoprosthesis at the knee joint: Removal of a bicondylar surface replacement prosthesis
Orthopaedics & trauma surgery	Knee endoprosthesis	Knee endoprosthesis: revision, change & removal / open	5-823.8	Revision, change and removal of an endoprosthesis at the knee joint: Removal of a hinge prosthesis
Orthopaedics & trauma surgery	Knee endoprosthesis	Knee endoprosthesis: revision, change & removal / open	5-823.9	Revision, change and removal of an endoprosthesis at the knee joint: Removal of a patella replacement
Orthopaedics & trauma surgery	Knee endoprosthesis	Knee endoprosthesis: revision, change & removal / open	5-823.a	Revision, change and removal of an endoprosthesis at the knee joint: Removal of a special prosthesis
Orthopaedics & trauma surgery	Knee endoprosthesis	Knee endoprosthesis: revision, change & removal / open	5-823.b0	Revision, change and removal of an endoprosthesis at the knee joint: Replacement of an endoprosthesis with extended flexion ability: Only inlay change
Orthopaedics & trauma surgery	Knee endoprosthesis	Knee endoprosthesis: revision, change & removal / open	5-823.b1	Revision, change and removal of an endoprosthesis at the knee joint: Replacement of an endoprosthesis with extended flexion ability: In an endoprosthesis with extended flexion ability without patella replacement, (partially) cemented
Orthopaedics & trauma surgery	Knee endoprosthesis	Knee endoprosthesis: revision, change & removal / open	5-823.b2	Revision, change and removal of an endoprosthesis at the knee joint: Replacement of an endoprosthesis with extended flexion ability: In an endoprosthesis with extended flexibility with patella replacement, (partially) cemented
Orthopaedics & trauma surgery	Knee endoprosthesis	Knee endoprosthesis: revision, change & removal / open	5-823.b3	Revision, change and removal of an endoprosthesis at the knee joint: Replacement of an endoprosthesis with extended flexion ability: In a hinged prosthesis without patella replacement, not cemented
Orthopaedics & trauma surgery	Knee endoprosthesis	Knee endoprosthesis: revision, change & removal / open	5-823.b4	Revision, change and removal of an endoprosthesis at the knee joint: Replacement of an endoprosthesis with extended flexion ability: In a hinged prosthesis with patella replacement, not cemented
Orthopaedics & trauma surgery	Knee endoprosthesis	Knee endoprosthesis: revision, change & removal / open	5-823.b5	Revision, change and removal of an endoprosthesis at the knee joint: Replacement of an endoprosthesis with extended flexion ability: In a hinge prosthesis without patella replacement, (partially) cemented
Orthopaedics & trauma surgery	Knee endoprosthesis	Knee endoprosthesis: revision, change & removal / open	5-823.b6	Revision, change and removal of an endoprosthesis at the knee joint: Replacement of an endoprosthesis with extended flexion ability: In a hinge prosthesis with patella replacement (partially) cemented
Orthopaedics & trauma surgery	Knee endoprosthesis	Knee endoprosthesis: revision, change & removal / open	5-823.b7	Revision, change and removal of an endoprosthesis at the knee joint: Replacement of an endoprosthesis with extended flexion ability: In a special prosthesis, not cemented
Orthopaedics & trauma surgery	Knee endoprosthesis	Knee endoprosthesis: revision, change & removal / open	5-823.b8	Revision, change and removal of an endoprosthesis at the knee joint: Replacement of an endoprosthesis with extended flexion ability: In a special prosthesis, (partially) cemented
Orthopaedics & trauma surgery	Knee endoprosthesis	Knee endoprosthesis: revision, change & removal / open	5-823.b9	Revision, change and removal of an endoprosthesis at the knee joint: Replacement of an endoprosthesis with extended flexion ability: In an endoprosthesis with an enhanced flexion ability (partially) cemented
Orthopaedics & trauma surgery	Knee endoprosthesis	Knee endoprosthesis: revision, change & removal / open	5-823.ba	Revision, change and removal of an endoprosthesis at the knee joint: Replacement of an endoprosthesis with extended flexion ability: Into a femoral and tibial shaft anchored prosthesis, not cemented
Orthopaedics & trauma surgery	Knee endoprosthesis	Knee endoprosthesis: revision, change & removal / open	5-823.bb	Revision, change and removal of an endoprosthesis at the knee joint: Replacement of an endoprosthesis with extended flexion ability: Into a femoral and tibial shaft anchored prosthesis, (partially) cemented
Orthopaedics & trauma surgery	Knee endoprosthesis	Knee endoprosthesis: revision, change & removal / open	5-823.c	Revision, change and removal of an endoprosthesis at the knee joint: Replacement of an interpositional non-anchored implant
Orthopaedics & trauma surgery	Knee endoprosthesis	Knee endoprosthesis: revision, change & removal / open	5-823.d	Revision, change and removal of an endoprosthesis at the knee joint: Removal of an endoprosthesis with extended flexion ability
Orthopaedics & trauma surgery	Knee endoprosthesis	Knee endoprosthesis: revision, change & removal / open	5-823.e	Revision, change and removal of an endoprosthesis at the knee joint: Removal of an interpositional non-anchored implant
Orthopaedics & trauma surgery	Knee endoprosthesis	Knee endoprosthesis: revision, change & removal / open	5-823.f0	Revision, change and removal of an endoprosthesis at the knee joint: Replacement of a bicompartmental partial joint replacement prosthesis: Only inlay change
Orthopaedics & trauma surgery	Knee endoprosthesis	Knee endoprosthesis: revision, change & removal / open	5-823.f1	Revision, change and removal of an endoprosthesis at the knee joint: Replacement of a bicompartmental partial joint replacement prosthesis: Partial change tibial part
Orthopaedics & trauma surgery	Knee endoprosthesis	Knee endoprosthesis: revision, change & removal / open	5-823.f2	Revision, change and removal of an endoprosthesis at the knee joint: Replacement of a bicompartmental partial joint replacement prosthesis: Partial change of femoral part
Orthopaedics & trauma surgery	Knee endoprosthesis	Knee endoprosthesis: revision, change & removal / open	5-823.f3	Revision, change and removal of an endoprosthesis at the knee joint: Replacement of a bicompartmental partial joint replacement prosthesis: In a bicompartmental partial replacement prosthesis without patella replacement
Orthopaedics & trauma surgery	Knee endoprosthesis	Knee endoprosthesis: revision, change & removal / open	5-823.f4	Revision, change and removal of an endoprosthesis at the knee joint: Replacement of a bicompartmental partial joint replacement prosthesis: In a bicompartmental partial replacement prosthesis, with patella replacement
Orthopaedics & trauma surgery	Knee endoprosthesis	Knee endoprosthesis: revision, change & removal / open	5-823.f5	Revision, change and removal of an endoprosthesis at the knee joint: Replacement of a bicompartmental partial joint replacement prosthesis: In a bicondylar surface prosthesis without patella replacement, not cemented
Orthopaedics & trauma surgery	Knee endoprosthesis	Knee endoprosthesis: revision, change & removal / open	5-823.f6	Revision, change and removal of an endoprosthesis at the knee joint: Replacement of a bicompartmental partial joint replacement prosthesis: In a bicondylar surface prosthesis with patella replacement, not cemented
Orthopaedics & trauma surgery	Knee endoprosthesis	Knee endoprosthesis: revision, change & removal / open	5-823.f7	Revision, change and removal of an endoprosthesis at the knee joint: Replacement of a bicompartmental partial joint replacement prosthesis: In a bicondylar surface prosthesis without patella replacement, (partially) cemented
Orthopaedics & trauma surgery	Knee endoprosthesis	Knee endoprosthesis: revision, change & removal / open	5-823.f8	Revision, change and removal of an endoprosthesis at the knee joint: Replacement of a bicompartmental partial joint replacement prosthesis: In a bicondylar surface prosthesis with patella replacement, (partially) cemented
Orthopaedics & trauma surgery	Knee endoprosthesis	Knee endoprosthesis: revision, change & removal / open	5-823.f9	Revision, change and removal of an endoprosthesis at the knee joint: Replacement of a bicompartmental partial joint replacement prosthesis: In a hinged prosthesis without patella replacement, not cemented
Orthopaedics & trauma surgery	Knee endoprosthesis	Knee endoprosthesis: revision, change & removal / open	5-823.fa	Revision, change and removal of an endoprosthesis at the knee joint: Replacement of a bicompartmental partial joint replacement prosthesis: In a hinged prosthesis with patella replacement, not cemented
Orthopaedics & trauma surgery	Knee endoprosthesis	Knee endoprosthesis: revision, change & removal / open	5-823.fb	Revision, change and removal of an endoprosthesis at the knee joint: Replacement of a bicompartmental partial joint replacement prosthesis: In a hinge prosthesis without patella replacement, (partially) cemented
Orthopaedics & trauma surgery	Knee endoprosthesis	Knee endoprosthesis: revision, change & removal / open	5-823.fc	Revision, change and removal of an endoprosthesis at the knee joint: Replacement of a bicompartmental partial joint replacement prosthesis: In a hinge prosthesis with patella replacement, (partially) cemented
Orthopaedics & trauma surgery	Knee endoprosthesis	Knee endoprosthesis: revision, change & removal / open	5-823.fd	Revision, change and removal of an endoprosthesis at the knee joint: Replacement of a bicompartmental partial joint replacement prosthesis: In a bicompartmental partial joint prosthesis
Orthopaedics & trauma surgery	Knee endoprosthesis	Knee endoprosthesis: revision, change & removal / open	5-823.fe	Revision, change and removal of an endoprosthesis at the knee joint: Replacement of a bicompartmental partial joint replacement prosthesis: In a bicondylar surface prosthesis, not cemented
Orthopaedics & trauma surgery	Knee endoprosthesis	Knee endoprosthesis: revision, change & removal / open	5-823.ff	Revision, change and removal of an endoprosthesis at the knee joint: Replacement of a bicompartmental partial joint replacement prosthesis: In a bicondylar surface prosthesis, (partially) cemented
Orthopaedics & trauma surgery	Knee endoprosthesis	Knee endoprosthesis: revision, change & removal / open	5-823.fg	Revision, change and removal of an endoprosthesis at the knee joint: Replacement of a bicompartmental partial joint replacement prosthesis: Into a femoral and tibial shaft anchored prosthesis, not cemented
Orthopaedics & trauma surgery	Knee endoprosthesis	Knee endoprosthesis: revision, change & removal / open	5-823.fh	Revision, change and removal of an endoprosthesis at the knee joint: Replacement of a bicompartmental partial joint replacement prosthesis: Into a femoral and tibial shaft anchored prosthesis, (partially) cemented
Orthopaedics & trauma surgery	Knee endoprosthesis	Knee endoprosthesis: revision, change & removal / open	5-823.g	Revision, change and removal of an endoprosthesis at the knee joint: Removal of a bicompartmental partial joint replacement prosthesis
Orthopaedics & trauma surgery	Knee endoprosthesis	Knee endoprosthesis: revision, change & removal / open	5-823.h0	Revision, change and removal of an endoprosthesis at the knee joint: Replacement of an endoprosthetic joint replacement without movement function: (Partial) change without restoring the joint function
Orthopaedics & trauma surgery	Knee endoprosthesis	Knee endoprosthesis: revision, change & removal / open	5-823.h1	Revision, change and removal of an endoprosthesis at the knee joint: Replacement of an endoprosthetic joint replacement without movement function: (Partial) change with restoration of the joint function
Orthopaedics & trauma surgery	Knee endoprosthesis	Knee endoprosthesis: revision, change & removal / open	5-823.j	Revision, change and removal of an endoprosthesis at the knee joint: Removal of an endoprosthetic joint replacement without movement function
Orthopaedics & trauma surgery	Knee endoprosthesis	Knee endoprosthesis: revision, change & removal / open	5-823.k0	Revision, change and removal of an endoprosthesis at the knee joint: Replacement of a femoral and tibial shaft anchored prosthesis: type DC
Orthopaedics & trauma surgery	Knee endoprosthesis	Knee endoprosthesis: revision, change & removal / open	5-823.k1	Revision, change and removal of an endoprosthesis at the knee joint: Replacement of a femoral and tibial shaft anchored prosthesis: Into another femoral and tibial shaft anchored prosthesis, not cemented
Orthopaedics & trauma surgery	Knee endoprosthesis	Knee endoprosthesis: revision, change & removal / open	5-823.k2	Revision, change and removal of an endoprosthesis at the knee joint: Replacement of a femoral and tibial shaft anchored prosthesis: Into another femoral and tibial shaft anchored prosthesis, (partially) cemented
Orthopaedics & trauma surgery	Knee endoprosthesis	Knee endoprosthesis: revision, change & removal / open	5-823.k3	Revision, change and removal of an endoprosthesis at the knee joint: Replacement of a femoral and tibial shaft anchored prosthesis: In a special prosthesis, not cemented
Orthopaedics & trauma surgery	Knee endoprosthesis	Knee endoprosthesis: revision, change & removal / open	5-823.k4	Revision, change and removal of an endoprosthesis at the knee joint: Replacement of a femoral and tibial shaft anchored prosthesis: In a special prosthesis, (partially) cemented
Orthopaedics & trauma surgery	Knee endoprosthesis	Knee endoprosthesis: revision, change & removal / open	5-823.k5	Revision, change and removal of an endoprosthesis at the knee joint: Replacement of a femoral and tibial shaft anchored prosthesis: Partial Femur part
Orthopaedics & trauma surgery	Knee endoprosthesis	Knee endoprosthesis: revision, change & removal / open	5-823.k6	Revision, change and removal of an endoprosthesis at the knee joint: Replacement of a femoral and tibial shaft anchored prosthesis: Partial change Tibialil
Orthopaedics & trauma surgery	Knee endoprosthesis	Knee endoprosthesis: revision, change & removal / open	5-823.m	Revision, change and removal of an endoprosthesis at the knee joint: Removal of a femoral and tibial shaft-anchored prosthesis
Spine surgery	Implantation of material in a vertebral body or in the spine	Implantation of a disc endoprosthesis / open	5-839.10	Other operations on the spine: Implantation of an intervertebral disk arthroplasty: 1 segment
Spine surgery	Implantation of material in a vertebral body or in the spine	Implantation of a disc endoprosthesis / open	5-839.11	Other operations on the spine: Implantation of an intervertebral disk arthroplasty: 2 segments
Spine surgery	Implantation of material in a vertebral body or in the spine	Implantation of an interspinous spreader / open	5-839.b0	Other operations on the spine: Implantation of an interspinous spreader: 1 segment
Spine surgery	Implantation of material in a vertebral body or in the spine	Implantation of an interspinous spreader / open	5-839.b2	Other operations on the spine: Implantation of an interspinous spreader: 2 segments
Spine surgery	Implantation of material in a vertebral body or in the spine	Implantation of material into a vertebral body / open	5-839.90	Other operations on the spine: Implanting material into a vertebral body without using a system for intravertebral, instrumental vertebral body erection: 1 vertebral body
Spine surgery	Implantation of material in a vertebral body or in the spine	Implantation of material into a vertebral body / open	5-839.91	Other operations on the spine: Implanting material into a vertebral body without using a system for intravertebral, instrumental vertebral body erection: 2 vertebral bodies
Spine surgery	Implantation of material in a vertebral body or in the spine	Implantation of material into a vertebral body / open	5-839.92	Other operations on the spine: Implanting material into a vertebral body without using a system for intravertebral, instrumental vertebral body erection: 3 vertebral bodies
Spine surgery	Implantation of material in a vertebral body or in the spine	Implantation of material into a vertebral body / open	5-839.93	Other operations on the spine: Implanting material into a vertebral body without using a system for intravertebral, instrumental vertebral body erection: 4 or more vertebral bodies
Spine surgery	Implantation of material in a vertebral body or in the spine	Implantation of material into a vertebral body / open	5-839.a0	Other operations on the spine: Implantation of material into a vertebral body using a system for intravertebral, instrumental vertebral body alignment: 1 vertebral body
Spine surgery	Implantation of material in a vertebral body or in the spine	Implantation of material into a vertebral body / open	5-839.a1	Other operations on the spine: Implantation of material into a vertebral body using a system for intravertebral, instrumental vertebral body alignment: 2 vertebral bodies
Spine surgery	Implantation of material in a vertebral body or in the spine	Implantation of material into a vertebral body / open	5-839.a2	Other operations on the spine: Implantation of material into a vertebral body using a system for intravertebral, instrumental vertebral body alignment: 3 vertebral bodies
Spine surgery	Implantation of material in a vertebral body or in the spine	Implantation of material into a vertebral body / open	5-839.a3	Other operations on the spine: Implantation of material into a vertebral body using a system for intravertebral, instrumental vertebral body alignment: 4 or more vertebral bodies
Spine surgery	Implantation of material in a vertebral body or in the spine	Vertebral body replacement by implant / open	5-837.00	Vertebral body replacement and complex reconstruction of the spine: Vertebral body replacement by implant: 1 vertebral body
Spine surgery	Implantation of material in a vertebral body or in the spine	Vertebral body replacement by implant / open	5-837.01	Vertebral body replacement and complex reconstruction of the spine: Vertebral body replacement by implant: 2 vertebral bodies
Spine surgery	Implantation of material in a vertebral body or in the spine	Vertebral body replacement by implant / open	5-837.02	Vertebral body replacement and complex reconstruction of the spine: Vertebral body replacement by implant: 3 vertebral bodies
Spine surgery	Osteosynthesis (dynamic stabilization) on the spine	Osteosynthesis (dynamic stabilization) at the spine / open	5-83b.00	Osteosynthesis (dynamic stabilization) on the spine: Through wire cupping: 1 segment
Spine surgery	Osteosynthesis (dynamic stabilization) on the spine	Osteosynthesis (dynamic stabilization) at the spine / open	5-83b.30	Osteosynthesis (dynamic stabilization) on the spine: Through ventral screw plate system: 1 segment
Spine surgery	Osteosynthesis (dynamic stabilization) on the spine	Osteosynthesis (dynamic stabilization) at the spine / open	5-83b.31	Osteosynthesis (dynamic stabilization) on the spine: Through ventral screw plate system: 2 segments
Spine surgery	Osteosynthesis (dynamic stabilization) on the spine	Osteosynthesis (dynamic stabilization) at the spine / open	5-83b.32	Osteosynthesis (dynamic stabilization) on the spine: Through ventral screw plate system: 3 segments
Spine surgery	Osteosynthesis (dynamic stabilization) on the spine	Osteosynthesis (dynamic stabilization) at the spine / open	5-83b.33	Osteosynthesis (dynamic stabilization) on the spine: Through ventral screw plate system: 4 or more segments
Spine surgery	Osteosynthesis (dynamic stabilization) on the spine	Osteosynthesis (dynamic stabilization) at the spine / open	5-83b.50	Osteosynthesis (dynamic stabilization) on the spine: By Screw Bar System: 1 segment
Spine surgery	Osteosynthesis (dynamic stabilization) on the spine	Osteosynthesis (dynamic stabilization) at the spine / open	5-83b.51	Osteosynthesis (dynamic stabilization) on the spine: By Screw Bar System: 2 segments
Spine surgery	Osteosynthesis (dynamic stabilization) on the spine	Osteosynthesis (dynamic stabilization) at the spine / open	5-83b.52	Osteosynthesis (dynamic stabilization) on the spine: By Screw Bar System: 3 segments
Spine surgery	Osteosynthesis (dynamic stabilization) on the spine	Osteosynthesis (dynamic stabilization) at the spine / open	5-83b.53	Osteosynthesis (dynamic stabilization) on the spine: By Screw Bar System: 4 or more segments
Spine surgery	Osteosynthesis (dynamic stabilization) on the spine	Osteosynthesis (dynamic stabilization) at the spine / open	5-83b.70	Osteosynthesis (dynamic stabilization) on the spine: Through intervertebral cages: 1 segment
Spine surgery	Osteosynthesis (dynamic stabilization) on the spine	Osteosynthesis (dynamic stabilization) at the spine / open	5-83b.71	Osteosynthesis (dynamic stabilization) on the spine: Through intervertebral cages: 2 segments
Spine surgery	Osteosynthesis (dynamic stabilization) on the spine	Osteosynthesis (dynamic stabilization) at the spine / open	5-83b.72	Osteosynthesis (dynamic stabilization) on the spine: Through intervertebral cages: 3 segments
Spine surgery	Osteosynthesis (dynamic stabilization) on the spine	Osteosynthesis (dynamic stabilization) at the spine / open	5-83b.73	Osteosynthesis (dynamic stabilization) on the spine: Through intervertebral cages: 4 or more segments
Thoracic surgery	Great lung resection	Lobectomy / Bilobectomy / open	5-324	Simple lobectomy and bilobectomy of the lungs
Thoracic surgery	Great lung resection	Lobectomy / Bilobectomy / open	5-324.21	Simple lobectomy and bilobectomy of the lungs: Bilobectomy without radical lymphadenectomy, open surgical: Without bronchoplasty or angioplasty dilatation
Thoracic surgery	Great lung resection	Lobectomy / Bilobectomy / open	5-324.22	Simple lobectomy and bilobectomy of the lungs: Bilobectomy without radical lymphadenectomy, open surgical: With bronchoplasty dilatation
Thoracic surgery	Great lung resection	Lobectomy / Bilobectomy / open	5-324.23	Simple lobectomy and bilobectomy of the lungs: Bilobectomy without radical lymphadenectomy, open surgical: With angioplasty extension
Thoracic surgery	Great lung resection	Lobectomy / Bilobectomy / open	5-324.31	Simple lobectomy and bilobectomy of the lungs: Bilobectomy with radical lymphadenectomy, open surgical: Without bronchoplasty or angioplasty dilatation
Thoracic surgery	Great lung resection	Lobectomy / Bilobectomy / open	5-324.32	Simple lobectomy and bilobectomy of the lungs: Bilobectomy with radical lymphadenectomy, open surgical: With bronchoplasty dilatation
Thoracic surgery	Great lung resection	Lobectomy / Bilobectomy / open	5-324.33	Simple lobectomy and bilobectomy of the lungs: Bilobectomy with radical lymphadenectomy, open surgical: With angioplasty extension
Thoracic surgery	Great lung resection	Lobectomy / Bilobectomy / open	5-324.34	Simple lobectomy and bilobectomy of the lungs: Bilobectomy with radical lymphadenectomy, open surgical: With bronchoplasty and angioplasty dilatation
Thoracic surgery	Great lung resection	Lobectomy / Bilobectomy / open	5-324.a1	Simple lobectomy and bilobectomy of the lungs: Lobectomy without radical lymphadenectomy, open surgical: Without bronchoplasty or angioplasty dilatation
Thoracic surgery	Great lung resection	Lobectomy / Bilobectomy / open	5-324.a2	Simple lobectomy and bilobectomy of the lungs: Lobectomy without radical lymphadenectomy, open surgical: With bronchoplasty dilatation
Thoracic surgery	Great lung resection	Lobectomy / Bilobectomy / open	5-324.a3	Simple lobectomy and bilobectomy of the lungs: Lobectomy without radical lymphadenectomy, open surgical: With angioplasty extension
Thoracic surgery	Great lung resection	Lobectomy / Bilobectomy / open	5-324.a4	Simple lobectomy and bilobectomy of the lungs: Lobectomy without radical lymphadenectomy, open surgical: With bronchoplasty and angioplasty dilatation
Thoracic surgery	Great lung resection	Lobectomy / Bilobectomy / open	5-324.a5	Simple lobectomy and bilobectomy of the lungs: Lobectomy without radical lymphadenectomy, open surgical: With bifurcation resection
Thoracic surgery	Great lung resection	Lobectomy / Bilobectomy / open	5-324.b1	Simple lobectomy and bilobectomy of the lungs: Lobectomy with radical lymphadenectomy, open surgical: Without bronchoplasty or angioplasty dilatation
Thoracic surgery	Great lung resection	Lobectomy / Bilobectomy / open	5-324.b2	Simple lobectomy and bilobectomy of the lungs: Lobectomy with radical lymphadenectomy, open surgical: With bronchoplasty dilatation
Thoracic surgery	Great lung resection	Lobectomy / Bilobectomy / open	5-324.b3	Simple lobectomy and bilobectomy of the lungs: Lobectomy with radical lymphadenectomy, open surgical: With angioplasty extension
Thoracic surgery	Great lung resection	Lobectomy / Bilobectomy / open	5-324.b4	Simple lobectomy and bilobectomy of the lungs: Lobectomy with radical lymphadenectomy, open surgical: With bronchoplasty and angioplasty dilatation
Thoracic surgery	Great lung resection	Lobectomy / Bilobectomy / open	5-324.b5	Simple lobectomy and bilobectomy of the lungs: Lobectomy with radical lymphadenectomy, open surgical: With bifurcation resection
Thoracic surgery	Great lung resection	Lobectomy / Bilobectomy / open	5-324.c	Simple lobectomy and bilobectomy of the lungs: Lobectomy for live organ donation, open surgical
Thoracic surgery	Great lung resection	Lobectomy / Bilobectomy / open	5-325	Extended lobectomy and bilobectomy of the lungs
Thoracic surgery	Great lung resection	Lobectomy / Bilobectomy / open	5-325.01	Extended lobectomy and bilobectomy of the lungs: Lobectomy without broncho- or angioplastic dilatation: With vascular resection intrapericardial
Thoracic surgery	Great lung resection	Lobectomy / Bilobectomy / open	5-325.02	Extended lobectomy and bilobectomy of the lungs: Lobectomy without broncho- or angioplastic dilatation: With pericardial resection
Thoracic surgery	Great lung resection	Lobectomy / Bilobectomy / open	5-325.03	Extended lobectomy and bilobectomy of the lungs: Lobectomy without broncho- or angioplastic dilatation: With atrial resection
Thoracic surgery	Great lung resection	Lobectomy / Bilobectomy / open	5-325.04	Extended lobectomy and bilobectomy of the lungs: Lobectomy without broncho- or angioplastic dilatation: With breast wall resection
Thoracic surgery	Great lung resection	Lobectomy / Bilobectomy / open	5-325.05	Extended lobectomy and bilobectomy of the lungs: Lobectomy without broncho- or angioplastic dilatation: With diaphragmatic resection
Thoracic surgery	Great lung resection	Lobectomy / Bilobectomy / open	5-325.06	Extended lobectomy and bilobectomy of the lungs: Lobectomy without broncho- or angioplastic dilatation: With esophageal resection
Thoracic surgery	Great lung resection	Lobectomy / Bilobectomy / open	5-325.07	Extended lobectomy and bilobectomy of the lungs: Lobectomy without broncho- or angioplastic dilatation: With resection on the spine
Thoracic surgery	Great lung resection	Lobectomy / Bilobectomy / open	5-325.08	Extended lobectomy and bilobectomy of the lungs: Lobectomy without broncho- or angioplastic dilatation: With resection on several organs
Thoracic surgery	Great lung resection	Lobectomy / Bilobectomy / open	5-325.11	Extended lobectomy and bilobectomy of the lungs: Lobectomy with bronchoplasty (bronchial cuff): With vascular resection intrapericardial
Thoracic surgery	Great lung resection	Lobectomy / Bilobectomy / open	5-325.12	Extended lobectomy and bilobectomy of the lungs: Lobectomy with bronchoplasty (bronchial cuff): With pericardial resection
Thoracic surgery	Great lung resection	Lobectomy / Bilobectomy / open	5-325.13	Extended lobectomy and bilobectomy of the lungs: Lobectomy with bronchoplasty (bronchial cuff): With atrial resection
Thoracic surgery	Great lung resection	Lobectomy / Bilobectomy / open	5-325.14	Extended lobectomy and bilobectomy of the lungs: Lobectomy with bronchoplasty (bronchial cuff): With breast wall resection
Thoracic surgery	Great lung resection	Lobectomy / Bilobectomy / open	5-325.15	Extended lobectomy and bilobectomy of the lungs: Lobectomy with bronchoplasty (bronchial cuff): With diaphragmatic resection
Thoracic surgery	Great lung resection	Lobectomy / Bilobectomy / open	5-325.16	Extended lobectomy and bilobectomy of the lungs: Lobectomy with bronchoplasty (bronchial cuff): With esophageal resection
Thoracic surgery	Great lung resection	Lobectomy / Bilobectomy / open	5-325.17	Extended lobectomy and bilobectomy of the lungs: Lobectomy with bronchoplasty (bronchial cuff): With resection on the spine
Thoracic surgery	Great lung resection	Lobectomy / Bilobectomy / open	5-325.18	Extended lobectomy and bilobectomy of the lungs: Lobectomy with bronchoplasty (bronchial cuff): With resection on several organs
Thoracic surgery	Great lung resection	Lobectomy / Bilobectomy / open	5-325.21	Extended lobectomy and bilobectomy of the lungs: Lobectomy with angioplasty (vascular cuff): With vascular resection intrapericardial
Thoracic surgery	Great lung resection	Lobectomy / Bilobectomy / open	5-325.22	Extended lobectomy and bilobectomy of the lungs: Lobectomy with angioplasty (vascular cuff): With pericardial resection
Thoracic surgery	Great lung resection	Lobectomy / Bilobectomy / open	5-325.23	Extended lobectomy and bilobectomy of the lungs: Lobectomy with angioplasty (vascular cuff): With atrial resection
Thoracic surgery	Great lung resection	Lobectomy / Bilobectomy / open	5-325.24	Extended lobectomy and bilobectomy of the lungs: Lobectomy with angioplasty (vascular cuff): With breast wall resection
Thoracic surgery	Great lung resection	Lobectomy / Bilobectomy / open	5-325.25	Extended lobectomy and bilobectomy of the lungs: Lobectomy with angioplasty (vascular cuff): With diaphragmatic resection
Thoracic surgery	Great lung resection	Lobectomy / Bilobectomy / open	5-325.26	Extended lobectomy and bilobectomy of the lungs: Lobectomy with angioplasty (vascular cuff): With esophageal resection
Thoracic surgery	Great lung resection	Lobectomy / Bilobectomy / open	5-325.27	Extended lobectomy and bilobectomy of the lungs: Lobectomy with angioplasty (vascular cuff): With resection on the spine
Thoracic surgery	Great lung resection	Lobectomy / Bilobectomy / open	5-325.28	Extended lobectomy and bilobectomy of the lungs: Lobectomy with angioplasty (vascular cuff): With resection on several organs
Thoracic surgery	Great lung resection	Lobectomy / Bilobectomy / open	5-325.31	Extended lobectomy and bilobectomy of the lungs: Lobectomy with bronchoplasty and angioplasty (bronchial and vascular cuff): With vascular resection intrapericardial
Thoracic surgery	Great lung resection	Lobectomy / Bilobectomy / open	5-325.32	Extended lobectomy and bilobectomy of the lungs: Lobectomy with bronchoplasty and angioplasty (bronchial and vascular cuff): With pericardial resection
Thoracic surgery	Great lung resection	Lobectomy / Bilobectomy / open	5-325.33	Extended lobectomy and bilobectomy of the lungs: Lobectomy with bronchoplasty and angioplasty (bronchial and vascular cuff): With atrial resection
Thoracic surgery	Great lung resection	Lobectomy / Bilobectomy / open	5-325.34	Extended lobectomy and bilobectomy of the lungs: Lobectomy with bronchoplasty and angioplasty (bronchial and vascular cuff): With breast wall resection
Thoracic surgery	Great lung resection	Lobectomy / Bilobectomy / open	5-325.35	Extended lobectomy and bilobectomy of the lungs: Lobectomy with bronchoplasty and angioplasty (bronchial and vascular cuff): With diaphragmatic resection
Thoracic surgery	Great lung resection	Lobectomy / Bilobectomy / open	5-325.36	Extended lobectomy and bilobectomy of the lungs: Lobectomy with bronchoplasty and angioplasty (bronchial and vascular cuff): With esophageal resection
Thoracic surgery	Great lung resection	Lobectomy / Bilobectomy / open	5-325.37	Extended lobectomy and bilobectomy of the lungs: Lobectomy with bronchoplasty and angioplasty (bronchial and vascular cuff): With resection on the spine
Thoracic surgery	Great lung resection	Lobectomy / Bilobectomy / open	5-325.38	Extended lobectomy and bilobectomy of the lungs: Lobectomy with bronchoplasty and angioplasty (bronchial and vascular cuff): With resection on several organs
Thoracic surgery	Great lung resection	Lobectomy / Bilobectomy / open	5-325.41	Extended lobectomy and bilobectomy of the lungs: Lobectomy with bifurcation resection: With vascular resection intrapericardial
Thoracic surgery	Great lung resection	Lobectomy / Bilobectomy / open	5-325.42	Extended lobectomy and bilobectomy of the lungs: Lobectomy with bifurcation resection: With pericardial resection
Thoracic surgery	Great lung resection	Lobectomy / Bilobectomy / open	5-325.44	Extended lobectomy and bilobectomy of the lungs: Lobectomy with bifurcation resection: With breast wall resection
Thoracic surgery	Great lung resection	Lobectomy / Bilobectomy / open	5-325.51	Extended lobectomy and bilobectomy of the lungs: Bilobectomy without broncho- or angioplastic dilatation: With vascular resection intrapericardial
Thoracic surgery	Great lung resection	Lobectomy / Bilobectomy / open	5-325.52	Extended lobectomy and bilobectomy of the lungs: Bilobectomy without broncho- or angioplastic dilatation: With pericardial resection
Thoracic surgery	Great lung resection	Lobectomy / Bilobectomy / open	5-325.53	Extended lobectomy and bilobectomy of the lungs: Bilobectomy without broncho- or angioplastic dilatation: With atrial resection
Thoracic surgery	Great lung resection	Lobectomy / Bilobectomy / open	5-325.54	Extended lobectomy and bilobectomy of the lungs: Bilobectomy without broncho- or angioplastic dilatation: With breast wall resection
Thoracic surgery	Great lung resection	Lobectomy / Bilobectomy / open	5-325.55	Extended lobectomy and bilobectomy of the lungs: Bilobectomy without broncho- or angioplastic dilatation: With diaphragmatic resection
Thoracic surgery	Great lung resection	Lobectomy / Bilobectomy / open	5-325.56	Extended lobectomy and bilobectomy of the lungs: Bilobectomy without broncho- or angioplastic dilatation: With esophageal resection
Thoracic surgery	Great lung resection	Lobectomy / Bilobectomy / open	5-325.57	Extended lobectomy and bilobectomy of the lungs: Bilobectomy without broncho- or angioplastic dilatation: With resection on the spine
Thoracic surgery	Great lung resection	Lobectomy / Bilobectomy / open	5-325.58	Extended lobectomy and bilobectomy of the lungs: Bilobectomy without broncho- or angioplastic dilatation: With resection on several organs
Thoracic surgery	Great lung resection	Lobectomy / Bilobectomy / open	5-325.61	Extended lobectomy and bilobectomy of the lungs: Bilobectomy with bronchoplastic dilatation (bronchus cuff): With vascular resection intrapericardial
Thoracic surgery	Great lung resection	Lobectomy / Bilobectomy / open	5-325.62	Extended lobectomy and bilobectomy of the lungs: Bilobectomy with bronchoplastic dilatation (bronchus cuff): With pericardial resection
Thoracic surgery	Great lung resection	Lobectomy / Bilobectomy / open	5-325.63	Extended lobectomy and bilobectomy of the lungs: Bilobectomy with bronchoplastic dilatation (bronchus cuff): With atrial resection
Thoracic surgery	Great lung resection	Lobectomy / Bilobectomy / open	5-325.64	Extended lobectomy and bilobectomy of the lungs: Bilobectomy with bronchoplastic dilatation (bronchus cuff): With breast wall resection
Thoracic surgery	Great lung resection	Lobectomy / Bilobectomy / open	5-325.65	Extended lobectomy and bilobectomy of the lungs: Bilobectomy with bronchoplastic dilatation (bronchus cuff): With diaphragmatic resection
Thoracic surgery	Great lung resection	Lobectomy / Bilobectomy / open	5-325.66	Extended lobectomy and bilobectomy of the lungs: Bilobectomy with bronchoplastic dilatation (bronchus cuff): With esophageal resection
Thoracic surgery	Great lung resection	Lobectomy / Bilobectomy / open	5-325.67	Extended lobectomy and bilobectomy of the lungs: Bilobectomy with bronchoplastic dilatation (bronchus cuff): With resection on the spine
Thoracic surgery	Great lung resection	Lobectomy / Bilobectomy / open	5-325.68	Extended lobectomy and bilobectomy of the lungs: Bilobectomy with bronchoplastic dilatation (bronchus cuff): With resection on several organs
Thoracic surgery	Great lung resection	Lobectomy / Bilobectomy / open	5-325.71	Extended lobectomy and bilobectomy of the lungs: Bilobectomy with angioplasty dilatation (vascular cuff): With vascular resection intrapericardial
Thoracic surgery	Great lung resection	Lobectomy / Bilobectomy / open	5-325.72	Extended lobectomy and bilobectomy of the lungs: Bilobectomy with angioplasty dilatation (vascular cuff): With pericardial resection
Thoracic surgery	Great lung resection	Lobectomy / Bilobectomy / open	5-325.73	Extended lobectomy and bilobectomy of the lungs: Bilobectomy with angioplasty dilatation (vascular cuff): With atrial resection
Thoracic surgery	Great lung resection	Lobectomy / Bilobectomy / open	5-325.74	Extended lobectomy and bilobectomy of the lungs: Bilobectomy with angioplasty dilatation (vascular cuff): With breast wall resection
Thoracic surgery	Great lung resection	Lobectomy / Bilobectomy / open	5-325.75	Extended lobectomy and bilobectomy of the lungs: Bilobectomy with angioplasty dilatation (vascular cuff): With diaphragmatic resection
Thoracic surgery	Great lung resection	Lobectomy / Bilobectomy / open	5-325.76	Extended lobectomy and bilobectomy of the lungs: Bilobectomy with angioplasty dilatation (vascular cuff): With esophageal resection
Thoracic surgery	Great lung resection	Lobectomy / Bilobectomy / open	5-325.78	Extended lobectomy and bilobectomy of the lungs: Bilobectomy with angioplasty dilatation (vascular cuff): With resection on several organs
Thoracic surgery	Great lung resection	Lobectomy / Bilobectomy / open	5-325.81	Extended lobectomy and bilobectomy of the lungs: Bilobectomy with bronchoplasty and angioplasty (bronchial and vascular cuff): With vascular resection intrapericardial
Thoracic surgery	Great lung resection	Lobectomy / Bilobectomy / open	5-325.82	Extended lobectomy and bilobectomy of the lungs: Bilobectomy with bronchoplasty and angioplasty (bronchial and vascular cuff): With pericardial resection
Thoracic surgery	Great lung resection	Lobectomy / Bilobectomy / open	5-325.83	Extended lobectomy and bilobectomy of the lungs: Bilobectomy with bronchoplasty and angioplasty (bronchial and vascular cuff): With atrial resection
Thoracic surgery	Great lung resection	Lobectomy / Bilobectomy / open	5-325.84	Extended lobectomy and bilobectomy of the lungs: Bilobectomy with bronchoplasty and angioplasty (bronchial and vascular cuff): With breast wall resection
Thoracic surgery	Great lung resection	Lobectomy / Bilobectomy / open	5-325.85	Extended lobectomy and bilobectomy of the lungs: Bilobectomy with bronchoplasty and angioplasty (bronchial and vascular cuff): With diaphragmatic resection
Thoracic surgery	Great lung resection	Lobectomy / Bilobectomy / open	5-325.86	Extended lobectomy and bilobectomy of the lungs: Bilobectomy with bronchoplasty and angioplasty (bronchial and vascular cuff): With esophageal resection
Thoracic surgery	Great lung resection	Lobectomy / Bilobectomy / open	5-325.88	Extended lobectomy and bilobectomy of the lungs: Bilobectomy with bronchoplasty and angioplasty (bronchial and vascular cuff): With resection on several organs
Thoracic surgery	Great lung resection	Lobectomy / Bilobectomy / open	5-325.91	Extended lobectomy and bilobectomy of the lungs: Bilobectomy with bifurcation resection: With vascular resection intrapericardial
Thoracic surgery	Great lung resection	Lobectomy / Bilobectomy / open	5-325.92	Extended lobectomy and bilobectomy of the lungs: Bilobectomy with bifurcation resection: With pericardial resection
Thoracic surgery	Great lung resection	Lobectomy / Bilobectomy / open	5-325.93	Extended lobectomy and bilobectomy of the lungs: Bilobectomy with bifurcation resection: With atrial resection
Thoracic surgery	Great lung resection	Lobectomy / Bilobectomy / open	5-325.96	Extended lobectomy and bilobectomy of the lungs: Bilobectomy with bifurcation resection: With esophageal resection
Thoracic surgery	Great lung resection	Lobectomy / Bilobectomy / open	5-325.98	Extended lobectomy and bilobectomy of the lungs: Bilobectomy with bifurcation resection: With resection on several organs
Thoracic surgery	Great lung resection	Lobectomy / Bilobectomy / VATS	5-324.61	Simple lobectomy and bilobectomy of the lungs: Lobectomy, one-sided without radical lymphadenectomy, thoracoscopic: Without bronchoplasty or angioplasty dilatation
Thoracic surgery	Great lung resection	Lobectomy / Bilobectomy / VATS	5-324.62	Simple lobectomy and bilobectomy of the lungs: Lobectomy, one-sided without radical lymphadenectomy, thoracoscopic: With bronchoplasty dilatation
Thoracic surgery	Great lung resection	Lobectomy / Bilobectomy / VATS	5-324.71	Simple lobectomy and bilobectomy of the lungs: Lobectomy, one-sided with radical lymphadenectomy, thoracoscopic: Without bronchoplasty or angioplasty dilatation
Thoracic surgery	Great lung resection	Lobectomy / Bilobectomy / VATS	5-324.81	Simple lobectomy and bilobectomy of the lungs: Bilobectomy without radical lymphadenectomy, thoracoscopic: Without bronchoplasty or angioplasty dilatation
Thoracic surgery	Great lung resection	Lobectomy / Bilobectomy / VATS	5-324.91	Simple lobectomy and bilobectomy of the lungs: Bilobectomy with radical lymphadenectomy, thoracoscopic: Without bronchoplasty or angioplasty dilatation
Thoracic surgery	Great lung resection	Segment resection of the lung / open	5-323	Segment resection and bisegment resection of the lungs
Thoracic surgery	Great lung resection	Segment resection of the lung / open	5-323.41	Segment resection and bisegment resection of the lungs: Segment resection, open surgical: Without lymphadenectomy
Thoracic surgery	Great lung resection	Segment resection of the lung / open	5-323.42	Segment resection and bisegment resection of the lungs: Segment resection, open surgical: With removal of individual lymph nodes
Thoracic surgery	Great lung resection	Segment resection of the lung / open	5-323.43	Segment resection and bisegment resection of the lungs: Segment resection, open surgical: With radical lymphadenectomy
Thoracic surgery	Great lung resection	Segment resection of the lung / open	5-323.61	Segment resection and bisegment resection of the lungs: Bisegment resection, open surgical: Without lymphadenectomy
Thoracic surgery	Great lung resection	Segment resection of the lung / open	5-323.62	Segment resection and bisegment resection of the lungs: Bisegment resection, open surgical: With removal of individual lymph nodes
Thoracic surgery	Great lung resection	Segment resection of the lung / open	5-323.63	Segment resection and bisegment resection of the lungs: Bisegment resection, open surgical: With radical lymphadenectomy
Thoracic surgery	Great lung resection	Segment resection of the lung / VATS	5-323.51	Segment resection and bisegment resection of the lungs: Segment resection, thoracoscopic: Without lymphadenectomy
Thoracic surgery	Great lung resection	Segment resection of the lung / VATS	5-323.52	Segment resection and bisegment resection of the lungs: Segment resection, thoracoscopic: With removal of individual lymph nodes
Thoracic surgery	Great lung resection	Segment resection of the lung / VATS	5-323.53	Segment resection and bisegment resection of the lungs: Segment resection, thoracoscopic: With radical lymphadenectomy
Thoracic surgery	Great lung resection	Segment resection of the lung / VATS	5-323.71	Segment resection and bisegment resection of the lungs: Bisegment resection, thoracoscopic: Without lymphadenectomy
Thoracic surgery	Great lung resection	Segment resection of the lung / VATS	5-323.72	Segment resection and bisegment resection of the lungs: Bisegment resection, thoracoscopic: With removal of individual lymph nodes
Thoracic surgery	Great lung resection	Segment resection of the lung / VATS	5-323.73	Segment resection and bisegment resection of the lungs: Bisegment resection, thoracoscopic: With radical lymphadenectomy
Thoracic surgery	Great lung resection	Wedge resection / open	5-322.d1	Atypical lung resection: Vein resection, simple, open surgical: Without lymphadenectomy
Thoracic surgery	Great lung resection	Wedge resection / open	5-322.d2	Atypical lung resection: Vein resection, simple, open surgical: With removal of individual lymph nodes
Thoracic surgery	Great lung resection	Wedge resection / open	5-322.d3	Atypical lung resection: Vein resection, simple, open surgical: With radical lymphadenectomy
Thoracic surgery	Great lung resection	Wedge resection / open	5-322.e4	Atypical lung resection: Vein resection, multiple, open surgical: 2 to 5 wedges, without lymphadenectomy
Thoracic surgery	Great lung resection	Wedge resection / open	5-322.e5	Atypical lung resection: Vein resection, multiple, open surgical: 2 to 5 wedges, with removal of individual lymph nodes
Thoracic surgery	Great lung resection	Wedge resection / open	5-322.e6	Atypical lung resection: Vein resection, multiple, open surgical: 2 to 5 wedges, with radical lymphadenectomy
Thoracic surgery	Great lung resection	Wedge resection / open	5-322.e7	Atypical lung resection: Vein resection, multiple, open surgical: 6 to 9 wedges without lymphadenectomy
Thoracic surgery	Great lung resection	Wedge resection / open	5-322.e8	Atypical lung resection: Vein resection, multiple, open surgical: 6 to 9 wedges, with removal of individual lymph nodes
Thoracic surgery	Great lung resection	Wedge resection / open	5-322.e9	Atypical lung resection: Vein resection, multiple, open surgical: 6 to 9 wedges, with radical lymphadenectomy
Thoracic surgery	Great lung resection	Wedge resection / open	5-322.ea	Atypical lung resection: Vein resection, multiple, open surgical: 10 to 19 wedges, without lymphadenectomy
Thoracic surgery	Great lung resection	Wedge resection / open	5-322.eb	Atypical lung resection: Vein resection, multiple, open surgical: 10 to 19 wedges, with removal of individual lymph nodes
Thoracic surgery	Great lung resection	Wedge resection / open	5-322.ec	Atypical lung resection: Vein resection, multiple, open surgical: 10 to 19 wedges, with radical lymphadenectomy
Thoracic surgery	Great lung resection	Wedge resection / open	5-322.ed	Atypical lung resection: Vein resection, multiple, open surgical: 20 or more wedges without lymphadenectomy
Thoracic surgery	Great lung resection	Wedge resection / open	5-322.ee	Atypical lung resection: Vein resection, multiple, open surgical: 20 or more wedges, with removal of individual lymph nodes
Thoracic surgery	Great lung resection	Wedge resection / open	5-322.ef	Atypical lung resection: Vein resection, multiple, open surgical: 20 or more wedges, with radical lymphadenectomy
Thoracic surgery	Great lung resection	Wedge resection / VATS	5-322.g1	Atypical lung resection: Vein resection, simple, thoracoscopic: Without lymphadenectomy
Thoracic surgery	Great lung resection	Wedge resection / VATS	5-322.g2	Atypical lung resection: Vein resection, simple, thoracoscopic: With removal of individual lymph nodes
Thoracic surgery	Great lung resection	Wedge resection / VATS	5-322.g3	Atypical lung resection: Vein resection, simple, thoracoscopic: With radical lymphadenectomy
Thoracic surgery	Great lung resection	Wedge resection / VATS	5-322.h4	Atypical lung resection: Visceral resection, multiple, thoracoscopic: 2 to 5 wedges, without lymphadenectomy
Thoracic surgery	Great lung resection	Wedge resection / VATS	5-322.h5	Atypical lung resection: Visceral resection, multiple, thoracoscopic: 2 to 5 wedges, with removal of individual lymph nodes
Thoracic surgery	Great lung resection	Wedge resection / VATS	5-322.h6	Atypical lung resection: Visceral resection, multiple, thoracoscopic: 2 to 5 wedges, with radical lymphadenectomy
Thoracic surgery	Great lung resection	Wedge resection / VATS	5-322.h7	Atypical lung resection: Visceral resection, multiple, thoracoscopic: 6 to 9 wedges without lymphadenectomy
Thoracic surgery	Great lung resection	Wedge resection / VATS	5-322.h8	Atypical lung resection: Visceral resection, multiple, thoracoscopic: 6 to 9 wedges, with removal of individual lymph nodes
Thoracic surgery	Great lung resection	Wedge resection / VATS	5-322.h9	Atypical lung resection: Visceral resection, multiple, thoracoscopic: 6 to 9 wedges, with radical lymphadenectomy
Thoracic surgery	Great lung resection	Wedge resection / VATS	5-322.ha	Atypical lung resection: Visceral resection, multiple, thoracoscopic: 10 to 19 wedges, without lymphadenectomy
Thoracic surgery	Great lung resection	Wedge resection / VATS	5-322.hb	Atypical lung resection: Visceral resection, multiple, thoracoscopic: 10 to 19 wedges, with removal of individual lymph nodes
Thoracic surgery	Great lung resection	Wedge resection / VATS	5-322.hc	Atypical lung resection: Visceral resection, multiple, thoracoscopic: 10 to 19 wedges, with radical lymphadenectomy
Thoracic surgery	Great lung resection	Wedge resection / VATS	5-322.hd	Atypical lung resection: Visceral resection, multiple, thoracoscopic: 20 or more wedges without lymphadenectomy
Thoracic surgery	Great lung resection	Wedge resection / VATS	5-322.he	Atypical lung resection: Visceral resection, multiple, thoracoscopic: 20 or more wedges, with removal of individual lymph nodes
Thoracic surgery	Great lung resection	Wedge resection / VATS	5-322.hf	Atypical lung resection: Visceral resection, multiple, thoracoscopic: 20 or more wedges, with radical lymphadenectomy
Trauma	Closed reposition / epiphysiolysis with osteosynthesis	Reduction closed / epiphyseal solution with osteosynthesis / open	5-790.3k	Closed reposition of a fracture or epiphysiolysis with osteosynthesis: By Marknagel with drilling of the medullary cavity: Tibia proximal
Trauma	Closed reposition / epiphysiolysis with osteosynthesis	Reduction closed / epiphyseal solution with osteosynthesis / open	5-790.3m	Closed reposition of a fracture or epiphysiolysissolution with osteosynthesis: By Marknagel with drilling of the medullary cavity: tibial shaft
Trauma	Closed reposition / epiphysiolysis with osteosynthesis	Reduction closed / epiphyseal solution with osteosynthesis / open	5-790.4k	Closed reposition of a fracture or epiphysiolysis solution with osteosynthesis: By locking nail: Tibia proximal
Trauma	Closed reposition / epiphysiolysis with osteosynthesis	Reduction closed / epiphyseal solution with osteosynthesis / open	5-790.4m	Closed reposition of a fracture or epiphysiolysis solution with osteosynthesis: By locking nail: tibial shaft
Trauma	Osteosynthesis material: With drug coating	Osteosynthesis material: With drug coating / open	5-935.0	Use of coated osteosynthesis material: With drug coating
Trauma	Reposition, open by osteosynthesis material	Reduction, open by osteosynthesis material / open	5-791.7m	Open reposition of a simple fracture in the shaft area of ??a long tube bone: By locking nail: tibial shaft
Trauma	Reposition, open by osteosynthesis material	Reduction, open by osteosynthesis material / open	5-792.6m	Open reposition of a multi-fragment fracture in the shaft area of ??a long tube bone: By Marknagel: tibial shaft
Trauma	Reposition, open by osteosynthesis material	Reduction, open by osteosynthesis material / open	5-793.6k	Open reposition of a simple fracture in the joint region of a long tube joint: By external fixation: Tibia proximal
Trauma	Reposition, open by osteosynthesis material	Reduction, open by osteosynthesis material / open	5-793.7k	Open reposition of a simple fracture in the joint region of a long tube joint: By external fixation with internal osteosynthesis: Tibia proximal
Trauma	Reposition, open by osteosynthesis material	Reduction, open by osteosynthesis material / open	5-793.bk	Open reposition of a simple fracture in the joint region of a long tube joint: By Marknagel: Tibia proximal
Trauma	Reposition, open by osteosynthesis material	Reduction, open by osteosynthesis material / open	5-793.kk	Open reposition of a simple fracture in the joint region of a long tube joint: Through angle-stable plate: Tibia proximal
Trauma	Reposition, open by osteosynthesis material	Reduction, open by osteosynthesis material / open	5-793.mk	Open reposition of a simple fracture in the joint region of a long tube joint: By ring fixator: Tibia proximal
Trauma	Reposition, open by osteosynthesis material	Reduction, open by osteosynthesis material / open	5-794.2k	Open reposition of a multi-fragment fracture in the joint region of a long tube joint: Through plate: Tibia proximal
Trauma	Reposition, open by osteosynthesis material	Reduction, open by osteosynthesis material / open	5-794.5k	Open reposition of a multi-fragment fracture in the joint region of a long tube joint: By external fixation: Tibia proximal
Trauma	Reposition, open by osteosynthesis material	Reduction, open by osteosynthesis material / open	5-794.ak	Open reposition of a multi-fragment fracture in the joint region of a long tube joint: Marknagel with joint component: Tibia proximal
Trauma	Reposition, open by osteosynthesis material	Reduction, open by osteosynthesis material / open	5-794.bk	Open reposition of a multi-fragment fracture in the joint region of a long tube joint: By Marknagel: Tibia proximal
Trauma	Reposition, open by osteosynthesis material	Reduction, open by osteosynthesis material / open	5-794.kk	Open reposition of a multi-fragment fracture in the joint region of a long tube joint: Through angle-stable plate: Tibia proximal
Trauma	Reposition, open by osteosynthesis material	Reduction, open by osteosynthesis material / open	5-794.kn	Open reposition of a multi-fragment fracture in the joint region of a long tube joint: Through angle-stable plate: Tibia distal
Trauma	Reposition, open by osteosynthesis material	Reduction, open by osteosynthesis material / open	5-794.mk	Open reposition of a multi-fragment fracture in the joint region of a long tube joint: By ring fixator: Tibia proximal
Upper GI surgery	Resection of the small intestine	Small bowel resection / lap	5-454.01	Resection of the small intestine: Segment resection of the duodenum: laparoscopically
Upper GI surgery	Resection of the small intestine	Small bowel resection / lap	5-454.02	Resection of the small intestine: Segment resection of the duodenum: Switch laparoscopically - open surgical
Upper GI surgery	Resection of the small intestine	Small bowel resection / lap	5-454.11	Resection of the small intestine: Segmental resection of the jejunum: laparoscopically
Upper GI surgery	Resection of the small intestine	Small bowel resection / lap	5-454.12	Resection of the small intestine: Segmental resection of the jejunum: Switch laparoscopically - open surgical
Upper GI surgery	Resection of the small intestine	Small bowel resection / lap	5-454.21	Resection of the small intestine: Segmental resection of the ileum: laparoscopically
Upper GI surgery	Resection of the small intestine	Small bowel resection / lap	5-454.22	Resection of the small intestine: Segmental resection of the ileum: Switch laparoscopically - open surgical
Upper GI surgery	Resection of the small intestine	Small bowel resection / lap	5-454.31	Resection of the small intestine: Multiple segment resections: laparoscopically
Upper GI surgery	Resection of the small intestine	Small bowel resection / lap	5-454.32	Resection of the small intestine: Multiple segment resections: Switch laparoscopically - open surgical
Upper GI surgery	Resection of the small intestine	Small bowel resection / lap	5-454.41	Resection of the small intestine: (Partial) resection of the duodenum: laparoscopically
Upper GI surgery	Resection of the small intestine	Small bowel resection / lap	5-454.42	Resection of the small intestine: (Partial) resection of the duodenum: Switch laparoscopically - open surgical
Upper GI surgery	Resection of the small intestine	Small bowel resection / lap	5-454.51	Resection of the small intestine: (Partial) resection of the jejunum: laparoscopically
Upper GI surgery	Resection of the small intestine	Small bowel resection / lap	5-454.52	Resection of the small intestine: (Partial) resection of the jejunum: Switch laparoscopically - open surgical
Upper GI surgery	Resection of the small intestine	Small bowel resection / lap	5-454.61	Resection of the small intestine: (Partial) resection of the ileum: laparoscopically
Upper GI surgery	Resection of the small intestine	Small bowel resection / lap	5-454.62	Resection of the small intestine: (Partial) resection of the ileum: Switch laparoscopically - open surgical
Upper GI surgery	Resection of the small intestine	Small bowel resection / open	5-454	Resection of the small intestine
Upper GI surgery	Resection of the small intestine	Small bowel resection / open	5-454.00	Resection of the small intestine: Segment resection of the duodenum: Open surgical
Upper GI surgery	Resection of the small intestine	Small bowel resection / open	5-454.10	Resection of the small intestine: Segmental resection of the jejunum: Open surgical
Upper GI surgery	Resection of the small intestine	Small bowel resection / open	5-454.20	Resection of the small intestine: Segmental resection of the ileum: Open surgical
Upper GI surgery	Resection of the small intestine	Small bowel resection / open	5-454.30	Resection of the small intestine: Multiple segment resections: Open surgical
Upper GI surgery	Resection of the small intestine	Small bowel resection / open	5-454.40	Resection of the small intestine: (Partial) resection of the duodenum: Open surgical
Upper GI surgery	Resection of the small intestine	Small bowel resection / open	5-454.50	Resection of the small intestine: (Partial) resection of the jejunum: Open surgical
Upper GI surgery	Resection of the small intestine	Small bowel resection / open	5-454.60	Resection of the small intestine: (Partial) resection of the ileum: Open surgical
Upper GI surgery	Resection of the small intestine	Small bowel resection / open	5-454.7	Resection of the small intestine: Resection of the small intestine postmortal (for transplantation)
Upper GI surgery	Resection of the small intestine	Small bowel resection / open	5-454.8	Resection of the small intestine: Removal of a small intestine transplant
