# Supplementary material for: Clinical and economic burden of surgical site infections in inpatient care in Germany: A retrospective, cross-sectional analysis from 79 hospitals
Source: PLoS One. 2022 Dec 28;17(12):e0275970. doi: 10.1371/journal.pone.0275970 (PMC9797083; doi:10.1371/journal.pone.0275970)
Supplement: S2 Table — (XLSX) [file pone.0275970.s002.xlsx]

## Sheet: Table 2
		S2 table: Comparison of baseline characteristics and outcomes between SSI and non-SSI cohorts adjusted by a 1:1 propensity score matching
			Unadjusted			Adjusted
			SSI	Non-SSI	P value	SSI	Non-SSI	P value
		Cases, n (%)	13,030 (6·1)	201,773 (93·3)	··	10,083 (50·0)	10,083 (50·0)	··		20166
		A1/A2 SSI, n (%)	4,709 (55·5)	··	··	4,375 (43·4)	··	··
		A3 SSI, n (%)	8,321(44·5)	··	··	5,708 (56·6)	··	··
		Baseline characteristics
		Male/female*, n (%)/,n (%)	7,179 (55·8)/5,842 (44·2)*	87,602 (43·7)/114,136 (56·3)*	<0·001	5,578 (55·3)/4,496 (44·7)†	5,547 (55·2)/4,520 (44·8)†	0·42
		Age, years (95% KI)	66·94 (66·69 - 67·20)	66·19 (66·13 -66·26 )	<0·001	66·62 (66·32 -66·92)	66·75 (66·46 - 67·06)	0·33
		Primary diagnosis (eight most frequent), ICD-10 chapter
		Infections and parasitic diseases, 1, n (%)	199 (1·5)	483 (0·2)	<0·001	158 (1·6)	162 (1·6)	0·53
		Neoplasms, 2, n (%)	3,476 (26·7)	43,622 (21·6)	<0·001	3,266 (32·4)	3,379 (33·4)
		Circulatory system, 9, n (%)	2,205 (16·9)	37,840 (18·8)	<0·001	2,137 (21·1)	2,120 (21·0)
		Respiratory system, 10, n (%)	120 (0·98)	2,212 (1·1)	<0·001	97 (1·0)	92 (0·9)
		Digestive system, 11, n (%)	2,407 (18·5)	11,137 (5·5)	<0·001	2,074 (20·5)	2,013 (20·0)
		Musculoskeletal system, 13, n (%)	624 (4·8)	64,784 (32·1)	<0·001	579 (5·7)	577 (5·7)
		Genitourinary system, 14, n (%)	234 (1·8)	10,853 (5·4)	<0·001	185 (1·8)	209 (2·1)
		Injury, poisoning and certain other consequences of external causes, 19, n (%)	3,556 (27·3)	29,194 (14·5)	<0·001	1,453 (14·4)	1,371 (13·6)
		Risk factors comorbidities
		Median CCI score (IQR)	2 (4)	1 (2)	<0·001	2 (3)	2 (3)	0·06
		Diabetes mellitus, n (%)	3,433 (26·3)	34,557 (17·1)	<0·001	2,604 (25·8)	2,701 (26·6)	0·12
		Immunosuppression, n (%)	494 (3·8)	1,672 (0·8)	<0·001	355 (3·5)	337 (3·3)	0·51
		BMI ≥30 kg/m², n (%)	1,720 (13·2)	22,649 (11·2)	<0·001	1,356 (13·4)	1,309 (13·4)	0·34
		Median pre-surgical LOS, days (±IQR)	2 (7)	1 (1)	<0·001	2 (7)	2 (7)	0·71
		Procedure type
		Small bowel resection, n (%)	1,807 (13·9)	5,004 (2·5)	<0·001	1,461 (14·5)	1,420 (14·1)	0·77
		Cardiac surgery, n (%)	2,109 (16·2)	37,566 (17·9)		2,049 (20·3)	2,080 (20·6)
		Colorectal resection, n (%)	4,572 (35·1)	32,112 (15·9)		4,041 (40·1)	4,121(40·9)
		Gynaecology, n (%)	402 (3·1)	26,001 (12·9)		392 (3·9)	408 (4·1)
		Hip & Knee endoprothesis, n (%)	3,294 (25·3)	72,395 (34·4)		1,354 (13·4)	1,263 (12·5)
		Spine surgery, n (%)	500 (3·8)	20,191 (10·0)		469 (4·7)	472 (4·7)
		Thoracic surgery, n (%)	202 (1·6)	9,086 (4·3)		191 (1·9)	286 (1·8)
		Trauma, n (%)	144 (1·1)	3,990 (1·9)		126 (1·3)	151 (1·5)
		Outcomes
		Median overall LOS, days (IQR)	27 (27)	11 (7)	<0·001	27 (25)	17 (17)	<0·001
		Sepsis, n (%)	2,508 (19·2)	3,155 (1·6)	<0·001	1,921 (19·0)	1,186 (11·7)	<0·001
		Mortality, n (%)	1,577 (12·1%)	5,036 (2·5%)	<0·001	1,230(12·9%)	1,089 (10·8%)	0·02
		Median case cost, € (IQR)	18,389 (23,766)	7,624 (6,029)	<0·001	19,254 (22,722)	13,083 (15,425)	<0·001
		Median cost, ward, € (IQR)	4,816 (3.997)	2,383 (1,199)	<0·001	4,973 (5,597)	3,110 (3,130)	<0·001
		Median cost, ICU, € (IQR)	2,322 (10,565)	0 (1247)	<0·001	2,820(10,398)	1,523 (6,951)	<0·001
		Median cost, OR, € (IQR)	4,565 (4,618)	2,854 (1,912)	<0·001	4,156 (4,344)	3,397 (3,363)	<0·001
		Median G-DRG reimbursement, € (IQR)	15,090 (19,605)	7,765 (4,010)	<0·001	15,519 (18,062)	12,712 (12,736)	<0·001	2807
		Median contribution margin, € (IQR)	-1,266 (8,948)	605 (2,747)	<0·001	-1,546 (8,879)	668 (6,342)	<0·001	2214
			*, 44 patients undefined	†, 25 patients undefined
